# Supplementary material for: Independent Effects of HIV and Antiretroviral Therapy on the Oral Microbiome Identified by Multivariate Analyses
Source: mBio. 2023 Apr 18;14(3):e00409-23. doi: 10.1128/mbio.00409-23 (PMC10294613; doi:10.1128/mbio.00409-23)
Supplement: TABLE S1 [file mbio.00409-23-s0001.xlsx]

## Sheet: Metadata
HIV	subject	visit_date	visit_type	timepoint	sample	date_art_start	days_on_art	candida	antibiotics	antifungals	OPC	location	gender	age	AfrAmWhite	past_cleanings	floss_freq	brush_freq	mouth_wash_freq1	dry_mouth_2	regular_carbonated_drinks_vs_other	sugar_diet	smoking_current	sexual_encounter_oral_sex	alcohol_daily	drug_use	marijuana_status	teeth_missing	gingivitis	perio	caries_activity	caries_restoration	CD4	viral_load
Yes	14101	2013-06-04	Baseline	1	14101.1	2013-08-29	-86	No	No	No	No	LSU	Male	60.3397	African-American	None	Weekly or more	Daily or more	Weekly or more	Weekly or more	Regular	Normal	Yes	No	Yes	NA	NA	15	0.1923	0.3846	0.17857	0	NA	NA
Yes	14102	2013-06-07	Baseline	1	14102.1	2013-07-10	-33	Yes	No	No	No	MCG	Female	36.7151	White	None	Less than weekly	Daily or more	Weekly or more	Weekly or more	Regular	Normal	No	Yes	No	NA	NA	0	0.5	0.1964	0.26786	0.0429	553	57863
Yes	14104	2013-10-11	Baseline	1	14104.1	NA	649	Yes	Yes	No	No	LSU	Male	56.7671	African-American	Any	Less than weekly	Daily or more	Weekly or more	Weekly or more	Regular	Normal	No	No	Yes	NA	NA	5	0.1957	0	0.26786	0.15	250	1290
Yes	14108	2013-10-11	Baseline	1	14108.1	NA	649	No	No	Yes	No	LSU	Female	55.8356	African-American	Any	Weekly or more	Daily or more	Weekly or more	Less than Weekly	Regular	Normal	No	No	Yes	NA	NA	0	0.125	0.0893	0.01786	0.3143	909	NA
Yes	14109	2013-10-18	Baseline	1	14109.1	NA	656	No	No	No	No	LSU	Male	56.0301	African-American	Any	Less than weekly	Daily or more	Weekly or more	Weekly or more	Regular	High Sugar	No	Yes	Yes	NA	NA	20	0.0625	0	0.21429	0.0571	358	100
Yes	14112	2013-11-15	Baseline	1	14112.1	NA	684	No	Yes	No	No	LSU	Male	61.8055	African-American	None	Less than weekly	Daily or more	Weekly or more	Less than Weekly	Diet	Normal	No	No	Yes	NA	NA	14	0.1429	1	0.10714	0	205	NA
Yes	14113	2013-11-15	Baseline	1	14113.1	NA	684	No	No	Yes	No	LSU	Male	58.0356	African-American	Any	Less than weekly	Daily or more	Weekly or more	Less than Weekly	Diet	Normal	Yes	No	No	NA	NA	22	0	0	0.07143	0	1039	329
Yes	14115	2013-11-22	Baseline	1	14115.1	NA	691	Yes	No	No	No	LSU	Female	59.874	African-American	Any	Weekly or more	Daily or more	Less than weekly	Weekly or more	Diet	Normal	Yes	No	No	NA	NA	22	0	0	0.21429	0	1275	30
Yes	14117	2013-12-13	Baseline	1	14117.1	NA	712	No	No	No	No	LSU	Female	45.663	African-American	Any	Weekly or more	Daily or more	Weekly or more	Less than Weekly	Diet	Normal	No	No	No	NA	NA	21	0.3571	0	0.10714	0.0643	662	328
Yes	14121	2013-12-20	Baseline	1	14121.1	2014-03-06	-76	Yes	No	No	No	LSU	Male	29.9014	African-American	Any	Weekly or more	Daily or more	Weekly or more	Weekly or more	Regular	Normal	No	Yes	Yes	No	No	0	0.1429	0	0	0.1214	542	31538
Yes	14122	2014-01-10	Baseline	1	14122.1	2014-02-03	-24	Yes	No	No	No	LSU	Male	58.9644	African-American	None	Less than weekly	Less than daily	Weekly or more	Less than Weekly	Regular	Normal	Yes	No	Yes	NA	NA	18	0.5	0.7	0.14286	0	664	4195
Yes	14123	2014-01-10	Baseline	1	14123.1	NA	740	Yes	Yes	Yes	No	LSU	Female	47.5452	African-American	None	Less than weekly	Daily or more	Less than weekly	Weekly or more	Diet	Normal	Yes	Yes	No	Yes	NA	17	0.0455	0	0.10714	0	125	5803
No	14124	2014-01-17	Baseline	1	14124.1	NA	NA	No	No	No	No	LSU	Female	26.1945	White	Any	Weekly or more	Daily or more	Less than weekly	Less than Weekly	Regular	Normal	No	Yes	No	No	No	0	0.25	0.0179	0.07143	0.0857	NA	NA
Yes	14125	2014-01-31	Baseline	1	14125.1	2014-06-23	-143	No	No	No	No	LSU	Male	51.9151	African-American	None	Less than weekly	Daily or more	Weekly or more	Weekly or more	Regular	Normal	No	No	Yes	No	No	10	0.5556	0.0556	0.08929	0.0286	316	74747
Yes	14126	2014-01-24	Baseline	1	14126.1	NA	754	Yes	No	Yes	No	LSU	Female	51.4493	African-American	Any	Less than weekly	Daily or more	Weekly or more	Weekly or more	Regular	Normal	Yes	Yes	No	Yes	NA	18	0.05	0	0.125	0.0143	1052	548
Yes	14127	2014-01-31	Baseline	1	14127.1	2014-02-27	-27	Yes	Yes	No	No	LSU	Female	34.726	African-American	None	Less than weekly	Daily or more	Less than weekly	Weekly or more	Regular	High Sugar	No	No	No	No	No	14	0.0357	0.0714	0.48214	0	131	459645
Yes	14131	2014-02-14	Baseline	1	14131.1	NA	775	No	Yes	No	No	LSU	Male	58.2356	African-American	Any	Weekly or more	Daily or more	Weekly or more	Less than Weekly	Regular	Normal	Yes	No	Yes	No	No	13	0.1667	0.3	0	0	173	NA
Yes	14132	2014-02-21	Baseline	1	14132.1	NA	51	Yes	No	No	No	LSU	Male	46.3726	African-American	None	Weekly or more	Daily or more	Less than weekly	Weekly or more	Regular	Normal	Yes	Yes	No	No	No	5	0.3478	0.0217	0.28571	0.0143	452	NA
Yes	14133	2014-02-21	Baseline	1	14133.1	NA	782	Yes	Yes	No	No	LSU	Female	40.6384	African-American	None	Weekly or more	Daily or more	Weekly or more	Weekly or more	Regular	Normal	Yes	Yes	Yes	Yes	Yes	0	0.0714	0	0.30357	0.0929	436	776
Yes	14134	2014-02-21	Baseline	1	14134.1	NA	782	No	No	Yes	No	LSU	Female	46.4438	White	Any	Less than weekly	Daily or more	Weekly or more	Weekly or more	Regular	Normal	Yes	No	No	No	No	19	0.1667	0	0.07143	0.0429	509	1127
Yes	14135	2014-03-14	Baseline	1	14135.1	NA	803	No	No	Yes	No	LSU	Male	36.3151	African-American	Any	Weekly or more	Daily or more	Weekly or more	Less than Weekly	Diet	Normal	No	No	No	No	No	3	0.42	0.08	0.26786	0.1429	491	NA
Yes	14136	2014-03-14	Baseline	1	14136.1	2014-04-07	-24	No	No	Yes	No	LSU	Male	33.5699	White	None	Less than weekly	Daily or more	Weekly or more	Less than Weekly	Diet	Normal	Yes	Yes	No	Yes	NA	0	0.7857	0.1964	0.08929	0.0286	432	257088
Yes	14137	2014-03-14	Baseline	1	14137.1	NA	437	Yes	Yes	No	No	LSU	Female	46.5507	African-American	Any	Weekly or more	Daily or more	Weekly or more	Weekly or more	Regular	Normal	Yes	No	No	No	No	7	0.2381	0	0.19643	0.0357	434	266
Yes	14140	2014-03-21	Baseline	1	14140.1	2014-07-17	-118	No	No	No	No	LSU	Male	45.6356	African-American	Any	Weekly or more	Daily or more	Weekly or more	Weekly or more	Regular	Normal	No	No	No	No	No	3	0.74	0.12	0.125	0.0143	297	51176
No	14142	2014-03-21	Baseline	1	14142.1	NA	NA	No	No	No	No	LSU	Male	58.4	White	None	Weekly or more	Daily or more	Weekly or more	Weekly or more	Diet	Normal	No	No	No	No	No	1	0.0741	0	0	0	NA	NA
Yes	14143	2014-03-21	Baseline	1	14143.1	NA	810	Yes	Yes	No	No	LSU	Male	41.9973	African-American	Any	Less than weekly	Daily or more	Weekly or more	Less than Weekly	Regular	Normal	Yes	No	Yes	Yes	Yes	1	0.0185	0.0185	0.03571	0.1429	10	108585
Yes	14144	2014-03-21	Baseline	1	14144.1	NA	79	Yes	Yes	No	No	LSU	Male	42.0055	African-American	None	Less than weekly	Daily or more	Weekly or more	Weekly or more	Regular	Normal	Yes	No	No	No	No	13	0.3333	0.0667	0.33929	0	12	276343
Yes	14146	2014-03-21	Baseline	1	14146.1	NA	810	Yes	No	No	No	LSU	Female	64.1726	African-American	None	Less than weekly	Daily or more	Weekly or more	Weekly or more	Regular	Normal	No	No	No	Yes	NA	23	0.1	0	0.07143	0	NA	NA
Yes	14147	2014-03-28	Baseline	1	14147.1	NA	817	Yes	No	No	No	LSU	Female	53.9041	African-American	Any	Weekly or more	Daily or more	Weekly or more	Less than Weekly	Regular	Normal	Yes	No	No	No	No	22	0.1667	0	0	0.0071	443	834
No	14148	2014-04-11	Baseline	1	14148.1	NA	NA	No	No	No	No	LSU	Female	29.3425	African-American	None	Weekly or more	Daily or more	Weekly or more	Less than Weekly	Diet	Normal	No	Yes	No	No	No	2	0.2115	0.0577	0.26786	0.0071	NA	NA
Yes	14149	2015-04-25	Baseline	1	14149.1	NA	1210	Yes	No	No	No	LSU	Female	56.3342	African-American	Any	Weekly or more	Daily or more	Weekly or more	Less than Weekly	Regular	High Sugar	No	No	No	No	No	15	0	0	0	0.0357	461	NA
Yes	14150	2014-04-25	Baseline	1	14150.1	NA	845	No	No	No	No	LSU	Female	41.2521	African-American	Any	Weekly or more	Daily or more	Weekly or more	Weekly or more	Regular	Normal	Yes	No	Yes	No	No	8	0.3	0.05	0.125	0.0929	1050	328
No	14151	2014-04-25	Baseline	1	14151.1	NA	NA	Yes	No	No	No	LSU	Female	45.1288	White	None	Less than weekly	Daily or more	Less than weekly	Weekly or more	Regular	Normal	No	Yes	No	No	No	7	0.4048	0.0952	0.07143	0	NA	NA
Yes	14152	2014-04-25	Baseline	1	14152.1	NA	845	Yes	No	No	No	LSU	Female	51.7671	African-American	None	NA	Daily or more	Weekly or more	Less than Weekly	Regular	Normal	No	No	Yes	No	No	15	0.0769	0.0769	0.14286	0.0214	NA	NA
Yes	14153	2014-04-25	Baseline	1	14153.1	NA	845	Yes	Yes	No	Yes	LSU	Female	41.3151	African-American	Any	Less than weekly	Daily or more	Weekly or more	Weekly or more	Regular	Normal	No	No	No	No	No	6	0.4545	0.0682	0.25	0.0786	51	95
No	14154	2014-05-02	Baseline	1	14154.1	NA	NA	Yes	No	No	No	LSU	Female	31.0384	African-American	Any	Weekly or more	Daily or more	Weekly or more	Less than Weekly	Diet	Normal	No	No	No	No	No	5	0.5435	0	0.17857	0.0929	NA	NA
Yes	14155	2014-05-02	Baseline	1	14155.1	NA	852	No	No	No	No	LSU	Female	48.7041	African-American	Any	Less than weekly	Daily or more	Weekly or more	Less than Weekly	Regular	Normal	No	No	Yes	No	No	4	0.8125	0.2708	0.07143	0.0071	799	19
No	14156	2014-05-02	Baseline	1	14156.1	NA	NA	Yes	No	No	No	LSU	Female	25.7452	African-American	None	Less than weekly	Daily or more	Weekly or more	NA	Regular	Normal	Yes	No	No	Yes	Yes	0	0.4286	0	0.21429	0.0214	NA	NA
Yes	14157	2014-05-02	Baseline	1	14157.1	2014-05-05	-3	Yes	No	Yes	No	LSU	Female	39.9671	African-American	Any	Less than weekly	Less than daily	Weekly or more	Weekly or more	Regular	Normal	No	No	No	No	No	3	0.64	0.16	0.14286	0.0571	135	660866
No	14158	2014-05-02	Baseline	1	14158.1	NA	NA	Yes	No	No	No	LSU	Female	21.4795	African-American	Any	Less than weekly	Daily or more	Weekly or more	Weekly or more	Regular	Normal	Yes	No	No	Yes	Yes	1	0.3889	0.0926	0.07143	0.1	NA	NA
No	14159	2014-05-09	Baseline	1	14159.1	NA	NA	Yes	No	No	No	LSU	Female	65.2192	African-American	None	Less than weekly	Daily or more	Less than weekly	Weekly or more	Diet	Normal	No	No	Yes	No	No	13	0.9	0.6	0.21429	0	NA	NA
No	14160	2014-05-09	Baseline	1	14160.1	NA	NA	Yes	No	No	No	LSU	Female	58.0548	African-American	Any	Less than weekly	Daily or more	Weekly or more	Less than Weekly	Regular	Normal	Yes	Yes	No	No	No	10	0.0833	0.0278	0	0.0571	NA	NA
No	14161	2014-05-09	Baseline	1	14161.1	NA	NA	Yes	No	No	No	MCG	Female	42.5452	African-American	None	Less than weekly	Daily or more	Less than weekly	Weekly or more	Regular	Normal	Yes	Yes	Yes	No	No	6	0.0455	0.0455	0.07143	0.0357	NA	NA
No	14163	2014-05-09	Baseline	1	14163.1	NA	NA	Yes	No	No	No	LSU	Male	63.0301	African-American	None	NA	Daily or more	Weekly or more	Less than Weekly	Regular	Normal	No	No	Yes	No	No	15	0.2692	0.0385	0.21429	0.0857	NA	NA
No	14165	2014-05-23	Baseline	1	14165.1	NA	NA	No	No	No	No	LSU	Male	44.0603	African-American	Any	Weekly or more	Daily or more	Weekly or more	Weekly or more	Diet	Normal	Yes	No	Yes	No	No	1	0.3889	0.4074	0.01786	0	NA	NA
Yes	14166	2014-06-06	Baseline	1	14166.1	NA	887	Yes	No	Yes	No	LSU	Male	59.3699	African-American	Any	Less than weekly	Daily or more	Weekly or more	Weekly or more	Diet	Normal	No	No	No	No	No	7	0.5	0.0714	0.25	0.0143	442	48
No	14168	2014-06-27	Baseline	1	14168.1	NA	NA	No	No	No	No	LSU	Male	48.4274	African-American	None	Less than weekly	Daily or more	Less than weekly	Less than Weekly	Regular	Normal	Yes	No	Yes	Yes	NA	2	0.4808	0.2308	0.33929	0.0714	NA	NA
No	14169	2014-06-27	Baseline	1	14169.1	NA	NA	No	No	No	No	LSU	Male	36.0959	White	None	Less than weekly	Daily or more	Weekly or more	Less than Weekly	Regular	Normal	Yes	No	No	Yes	NA	0	0.7321	0.8393	0	0.0071	NA	NA
No	14171	2014-06-27	Baseline	1	14171.1	NA	NA	No	No	No	No	LSU	Male	24.8137	African-American	None	Less than weekly	Daily or more	Weekly or more	Weekly or more	Diet	Normal	No	Yes	No	Yes	NA	0	0.25	0	0	0.05	NA	NA
No	14172	2014-07-11	Baseline	1	14172.1	NA	NA	No	No	No	No	LSU	Female	20.9205	African-American	Any	Weekly or more	Daily or more	Less than weekly	NA	Diet	Normal	No	No	No	No	No	1	0.1852	0	0.17857	0.15	NA	NA
No	14173	2014-07-11	Baseline	1	14173.1	NA	NA	No	No	No	No	LSU	Male	23.263	African-American	None	Less than weekly	Daily or more	Less than weekly	Less than Weekly	Regular	Normal	No	Yes	No	Yes	NA	0	0.3036	0.0179	0.10714	0.0071	NA	NA
Yes	14174	2014-07-25	Baseline	1	14174.1	2014-07-31	-6	No	No	No	No	LSU	Male	43.7452	White	None	Less than weekly	Daily or more	Less than weekly	Weekly or more	Regular	Normal	Yes	Yes	No	No	No	1	0.5741	0.3889	0.03571	0.0214	672	1162496
No	14175	2014-07-25	Baseline	1	14175.1	NA	NA	No	No	No	No	LSU	Female	31.8658	African-American	None	Weekly or more	Daily or more	Less than weekly	Less than Weekly	Regular	Normal	No	No	No	Yes	Yes	0	0	0	0	0.0071	NA	NA
No	14176	2014-07-25	Baseline	1	14176.1	NA	NA	Yes	No	No	No	LSU	Female	28.5973	African-American	None	Less than weekly	Daily or more	Weekly or more	Less than Weekly	Regular	Normal	No	No	No	No	No	0	0.6964	0	0.07143	0.0857	NA	NA
No	14177	2014-07-25	Baseline	1	14177.1	NA	NA	Yes	No	No	No	LSU	Female	49.8082	African-American	None	Weekly or more	Daily or more	Weekly or more	Weekly or more	Regular	Normal	No	No	No	No	No	15	0.2692	0	0.46429	0	NA	NA
Yes	14178	2014-08-01	Baseline	1	14178.1	NA	943	No	No	No	No	LSU	Female	32.0384	African-American	None	Less than weekly	Daily or more	Weekly or more	Weekly or more	Regular	Normal	No	Yes	No	No	No	0	0.8929	0.1607	0	0	620	1182
Yes	14185	2014-09-26	Baseline	1	14185.1	NA	999	No	Yes	No	No	LSU	Female	33.9918	African-American	Any	Weekly or more	Daily or more	Weekly or more	Weekly or more	Regular	Normal	Yes	No	No	No	No	0	0.7321	0	0.03571	0.0643	417	105
Yes	14186	2014-09-26	Baseline	1	14186.1	NA	999	No	Yes	No	No	LSU	Male	61.8411	African-American	None	Less than weekly	Daily or more	Less than weekly	Weekly or more	Diet	Normal	Yes	No	Yes	No	No	6	0.4318	0	0	0	134	353
Yes	14188	2014-10-24	Baseline	1	14188.1	NA	1027	Yes	Yes	No	No	LSU	Male	49.5699	African-American	Any	Weekly or more	Daily or more	Weekly or more	Less than Weekly	Regular	Normal	Yes	Yes	No	No	No	9	0.2895	0.0526	0.14286	0.0143	12	40659
No	14189	2014-10-24	Baseline	1	14189.1	NA	NA	Yes	No	No	No	LSU	Female	25.6192	African-American	Any	Less than weekly	Daily or more	Less than weekly	Weekly or more	Regular	Normal	No	No	No	No	No	0	0.4107	0.0714	0.10714	0.0071	NA	NA
Yes	14190	2014-10-24	Baseline	1	14190.1	2015-04-20	-178	Yes	Yes	Yes	No	LSU	Female	60.863	African-American	None	Less than weekly	Daily or more	Less than weekly	Weekly or more	Regular	Normal	No	No	No	No	No	12	0.125	0.0313	0.44643	0.0143	289	16706
Yes	14191	2014-10-24	Baseline	1	14191.1	2014-12-16	-53	No	Yes	Yes	No	LSU	Female	60.863	African-American	None	Less than weekly	Daily or more	Less than weekly	Weekly or more	Regular	Normal	No	No	No	No	No	5	0.087	0	0.03571	0.1	544	20850
Yes	14504	2014-04-22	Baseline	1	14504.1	2011-03-23	1126	Yes	No	NA	Yes	MCG	Female	52.8603	African-American	None	NA	Daily or more	Less than weekly	Weekly or more	Diet	Normal	Yes	No	Yes	NA	NA	1	0.0556	0.0926	0.03571	0.2071	1073	NA
Yes	14505	2014-08-26	Baseline	1	14505.1	2014-04-02	146	Yes	Yes	Yes	Yes	MCG	Male	26.2767	African-American	None	Less than weekly	Daily or more	Weekly or more	Weekly or more	Regular	Normal	Yes	No	No	No	No	0	0.75	0.4286	0.19643	0.2786	84	147063
Yes	14507	2014-08-21	Baseline	1	14507.1	2010-05-20	1554	Yes	No	Yes	Yes	MCG	Female	30.0329	White	Any	Weekly or more	Daily or more	Weekly or more	Weekly or more	Regular	Normal	Yes	No	No	Yes	No	2	0	0.0962	0.67857	0.5143	433	15094
Yes	14510	2014-05-15	Baseline	1	14510.1	2010-05-26	1450	Yes	No	No	Yes	MCG	Male	23.8219	African-American	None	NA	Daily or more	Less than weekly	Weekly or more	Diet	Normal	No	Yes	Yes	Yes	Yes	0	0.0714	0.0357	0.08929	0.2357	388	42759
Yes	14515	2014-10-14	Baseline	1	14515.1	2011-08-12	1159	Yes	Yes	No	Yes	MCG	Male	54.9315	African-American	None	Less than weekly	Daily or more	Less than weekly	Weekly or more	Diet	Normal	No	No	Yes	Yes	NA	9	0.1316	0.1316	0.28571	0.2714	344	NA
Yes	14517	2014-11-25	Baseline	1	14517.1	2011-08-01	1212	Yes	No	No	Yes	MCG	Male	49.6767	African-American	None	Less than weekly	Less than daily	Weekly or more	Weekly or more	Diet	Normal	No	No	No	No	No	0	0.1071	0.0179	0.66071	0.3714	NA	0
Yes	14520	2014-10-20	Baseline	1	14520.1	2014-06-09	133	No	Yes	No	No	MCG	Male	43.3397	African-American	None	Weekly or more	Daily or more	Weekly or more	Weekly or more	Diet	Normal	No	No	No	No	No	2	0.0577	0	0.23214	0.0857	36	4468
Yes	14521	2014-01-30	Baseline	1	14521.1	2011-10-24	829	Yes	Yes	Yes	Yes	MCG	Male	47.2356	African-American	Any	Weekly or more	Daily or more	Weekly or more	Less than Weekly	Diet	Normal	Yes	No	Yes	NA	NA	2	0.0385	0.2115	0	0.2786	1	1089497
Yes	14523	2014-05-19	Baseline	1	14523.1	2005-07-06	3239	Yes	Yes	Yes	Yes	MCG	Male	44.7973	African-American	Any	Less than weekly	Daily or more	Less than weekly	Less than Weekly	Regular	High Sugar	Yes	No	No	No	No	11	0	0	0.01786	0.1214	277	5364
Yes	14525	2014-07-29	Baseline	1	14525.1	2010-08-09	1450	Yes	Yes	Yes	Yes	MCG	Male	31.1479	African-American	Any	Less than weekly	Daily or more	Weekly or more	Weekly or more	Regular	Normal	No	Yes	Yes	No	No	11	0	0	0.23214	0.2143	8	60633
Yes	14516	2014-12-15	Baseline	1	14516.1	2014-01-27	322	No	No	No	No	LSU	Male	25.4685	African-American	None	Weekly or more	Daily or more	Weekly or more	Less than Weekly	Regular	Normal	No	No	No	No	No	1	0.1481	0.1296	0.16071	0.0643	497	NA
Yes	14192	2014-11-07	Baseline	1	14192.1	NA	1041	Yes	No	No	No	LSU	Female	48.5397	African-American	NA	Weekly or more	Daily or more	Weekly or more	Less than Weekly	Diet	High Sugar	No	No	No	No	No	12	0.6563	0.5625	0.26786	0.0357	918	19
No	14193	2014-11-07	Baseline	1	14193.1	NA	NA	Yes	No	No	No	LSU	Male	21.1123	African-American	Any	Weekly or more	Daily or more	Weekly or more	Less than Weekly	Regular	Normal	No	Yes	No	Yes	No	1	0.2963	0.0185	0.03571	0.0214	NA	NA
Yes	14194	2014-11-14	Baseline	1	14194.1	NA	1048	Yes	Yes	No	No	LSU	Male	47.5479	African-American	Any	Less than weekly	Daily or more	Weekly or more	Less than Weekly	Diet	Normal	No	No	No	No	No	4	0.5	0.2917	0.07143	0.0071	160	40
No	14195	2014-11-14	Baseline	1	14195.1	NA	682	Yes	No	No	No	LSU	Male	23.1973	African-American	None	Less than weekly	Daily or more	Weekly or more	Weekly or more	Regular	Normal	Yes	Yes	No	No	No	0	0.25	0.1429	0	0	NA	NA
No	14196	2014-11-14	Baseline	1	14196.1	NA	NA	Yes	No	No	No	LSU	Male	43.9507	African-American	None	Weekly or more	Daily or more	Weekly or more	Less than Weekly	Regular	Normal	Yes	Yes	No	Yes	Yes	7	0.1905	0.0952	0.10714	0.0786	NA	NA
No	14197	2014-11-21	Baseline	1	14197.1	NA	NA	Yes	No	No	No	LSU	Male	34.137	White	None	Less than weekly	Daily or more	Less than weekly	Weekly or more	Regular	Normal	Yes	Yes	No	Yes	No	0	0.1786	0.0357	0	0.0357	NA	NA
No	14198	2014-11-21	Baseline	1	14198.1	NA	NA	Yes	No	No	No	LSU	Male	41.4356	White	None	Weekly or more	Daily or more	Less than weekly	Weekly or more	Regular	Normal	Yes	No	No	No	No	0	0.1071	0.0179	0.07143	0.0214	NA	NA
No	14199	2014-12-05	Baseline	1	14199.1	NA	NA	No	No	No	No	LSU	Male	40.5096	White	None	Less than weekly	Daily or more	Less than weekly	Less than Weekly	Regular	Normal	Yes	No	No	Yes	No	0	0.7143	0.8214	0	0.0071	NA	NA
Yes	14201	2014-12-05	Baseline	1	14201.1	NA	703	Yes	Yes	Yes	No	LSU	Male	52.0027	African-American	None	Weekly or more	Daily or more	Weekly or more	Weekly or more	Regular	Normal	Yes	No	No	Yes	NA	12	0.5	0.0625	0.57143	0	337	44476
No	14202	2014-12-12	Baseline	1	14202.1	NA	NA	Yes	No	No	No	LSU	Male	34.863	White	None	Less than weekly	Daily or more	Less than weekly	Less than Weekly	Diet	Normal	Yes	Yes	No	Yes	NA	0	0.6786	0.5893	0.07143	0.0643	NA	NA
No	14203	2014-12-12	Baseline	1	14203.1	NA	NA	No	No	No	No	LSU	Male	25.5397	White	None	Less than weekly	Daily or more	Weekly or more	Less than Weekly	Regular	Normal	Yes	No	No	Yes	No	0	0.6964	0.2679	0.03571	0	NA	NA
No	14204	2014-12-12	Baseline	1	14204.1	NA	NA	Yes	No	No	No	LSU	Male	51.9014	White	Any	Weekly or more	Less than daily	Less than weekly	Weekly or more	Regular	Normal	Yes	Yes	No	Yes	NA	3	0.5	0.16	0.21429	0.1714	NA	NA
No	14205	2014-12-12	Baseline	1	14205.1	NA	NA	Yes	No	No	No	LSU	Male	26.4493	African-American	None	Less than weekly	Daily or more	Weekly or more	Less than Weekly	Regular	Normal	Yes	Yes	No	Yes	Yes	7	0.0952	0.0238	0.10714	0.1214	NA	NA
Yes	14207	2014-12-19	Baseline	1	14207.1	NA	1448	Yes	No	No	No	LSU	Male	53.1918	African-American	Any	Weekly or more	Daily or more	Weekly or more	Weekly or more	Regular	Normal	Yes	No	No	Yes	No	8	0.025	0	0.03571	0.0429	323	115
No	14208	2014-12-19	Baseline	1	14208.1	NA	NA	Yes	No	No	No	LSU	Male	50.2493	White	Any	Weekly or more	Daily or more	Less than weekly	Weekly or more	Regular	Normal	No	No	No	Yes	No	0	0.1071	0	0.46429	0.1071	NA	NA
No	14212	2015-01-09	Baseline	1	14212.1	NA	NA	Yes	No	No	No	LSU	Male	62.7096	African-American	NA	Weekly or more	Daily or more	Weekly or more	Weekly or more	Regular	Normal	Yes	No	Yes	No	No	10	0.0833	0.0556	0.14286	0.05	NA	NA
No	14213	2015-01-09	Baseline	1	14213.1	NA	NA	Yes	No	No	No	LSU	Male	24.2	African-American	Any	Less than weekly	Daily or more	Weekly or more	Weekly or more	Regular	Normal	No	Yes	No	No	No	7	0.4286	0.0238	0.21429	0.2429	NA	NA
No	14214	2015-01-16	Baseline	1	14214.1	NA	NA	Yes	No	No	No	LSU	Male	57.7096	African-American	Any	Weekly or more	Daily or more	Weekly or more	Less than Weekly	Regular	Normal	Yes	No	No	Yes	NA	4	0.25	0.0417	0.07143	0	NA	NA
No	14215	2015-01-16	Baseline	1	14215.1	NA	NA	Yes	No	No	No	LSU	Male	36.1534	African-American	None	Less than weekly	Daily or more	Less than weekly	Less than Weekly	Regular	Normal	Yes	Yes	No	Yes	No	3	0.1	0.04	0.07143	0.0357	NA	NA
Yes	14216	2015-01-16	Baseline	1	14216.1	NA	1111	Yes	No	No	No	LSU	Male	50.5507	African-American	None	Weekly or more	Daily or more	Less than weekly	Weekly or more	Regular	Normal	No	No	No	No	No	11	0.2941	0.0294	0.03571	0.0214	NA	NA
No	14217	2015-01-16	Baseline	1	14217.1	NA	NA	Yes	No	No	No	LSU	Male	47.1479	African-American	Any	Weekly or more	Daily or more	Weekly or more	Less than Weekly	Regular	Normal	No	No	No	No	No	10	0.2222	0.0278	0	0.0429	NA	NA
No	14218	2015-01-16	Baseline	1	14218.1	NA	NA	Yes	No	No	No	LSU	Male	56.5616	African-American	Any	Less than weekly	Daily or more	Weekly or more	Weekly or more	Regular	Normal	Yes	No	Yes	No	No	14	0.75	0.3571	0.23214	0	NA	NA
No	14219	2015-01-16	Baseline	1	14219.1	NA	NA	Yes	No	No	No	LSU	Female	55.9699	African-American	Any	Less than weekly	Daily or more	Weekly or more	Weekly or more	Regular	Normal	No	No	No	No	No	19	0	0	0	0	NA	NA
No	14220	2015-01-16	Baseline	1	14220.1	NA	NA	Yes	No	No	No	LSU	Male	29.3863	White	Any	Less than weekly	Daily or more	Less than weekly	Less than Weekly	Regular	Normal	No	No	No	No	No	0	0.125	0	0.10714	0	NA	NA
Yes	14221	2015-01-23	Baseline	1	14221.1	NA	752	Yes	No	No	No	LSU	Female	36.2712	African-American	NA	Less than weekly	Daily or more	Less than weekly	Weekly or more	Diet	Normal	No	No	Yes	No	No	10	0.3056	0.25	0.07143	0.0357	NA	NA
No	14222	2015-01-23	Baseline	1	14222.1	NA	NA	Yes	No	No	No	LSU	Male	30.3507	African-American	None	Less than weekly	Daily or more	Less than weekly	Less than Weekly	Regular	Normal	Yes	Yes	No	Yes	NA	0	0.3571	0	0.21429	0.0714	NA	NA
No	14223	2015-01-23	Baseline	1	14223.1	NA	NA	No	No	No	No	LSU	Male	29.3863	African-American	Any	Weekly or more	Daily or more	Weekly or more	Less than Weekly	Regular	Normal	Yes	Yes	Yes	No	No	1	0.2407	0	0.03571	0.0214	NA	NA
No	14225	2015-01-23	Baseline	1	14225.1	NA	NA	No	No	No	No	LSU	Male	61.9151	African-American	None	Less than weekly	Daily or more	Weekly or more	Weekly or more	Diet	Normal	No	Yes	No	No	No	13	0.1333	0.0667	0.14286	0.1	NA	NA
No	14224	2015-01-23	Baseline	1	14224.1	NA	NA	No	No	No	No	LSU	Male	40.2603	African-American	Any	Weekly or more	Daily or more	Weekly or more	Less than Weekly	Diet	Normal	Yes	No	Yes	No	No	0	0.3571	0.1607	0	0	NA	NA
Yes	14531	2015-02-03	Baseline	1	14531.1	2012-11-29	796	No	No	No	No	MCG	Male	46.3205	African-American	Any	Weekly or more	Daily or more	Weekly or more	Less than Weekly	Regular	Normal	Yes	No	Yes	No	No	11	0.0294	0.0294	0.03571	0.0071	211	NA
Yes	14533	2015-02-11	Baseline	1	14533.1	2013-10-29	470	Yes	Yes	Yes	No	MCG	Female	45.1671	NA	None	Less than weekly	Daily or more	Less than weekly	Weekly or more	Regular	Normal	No	No	No	No	No	2	0.0769	0	0.21429	0.0714	144	5790
Yes	14534	2015-02-11	Baseline	1	14534.1	2013-12-18	420	No	No	No	No	MCG	Female	40.9288	African-American	Any	Less than weekly	Daily or more	Weekly or more	Weekly or more	Diet	Normal	Yes	No	No	No	No	3	0	0.04	0.01786	0.0071	484	NA
Yes	14535	2015-02-11	Baseline	1	14535.1	2012-03-28	1050	No	No	No	No	MCG	Female	54.9507	African-American	None	Weekly or more	Daily or more	Weekly or more	Weekly or more	Regular	Normal	No	Yes	Yes	No	No	5	0.1087	0	0.01786	0.0286	471	2302
No	14227	2015-02-06	Baseline	1	14227.1	NA	NA	No	No	No	No	LSU	Male	57.2384	African-American	Any	Weekly or more	Daily or more	Weekly or more	Weekly or more	Regular	Normal	No	No	No	No	No	22	0.4167	0	0	0	NA	NA
No	14228	2015-02-06	Baseline	1	14228.1	NA	NA	Yes	No	No	No	LSU	Male	48.389	White	None	Weekly or more	Daily or more	Weekly or more	Less than Weekly	Regular	Normal	Yes	No	No	Yes	No	19	0.1111	0.1111	0.28571	0.0143	NA	NA
No	14229	2015-02-06	Baseline	1	14229.1	NA	NA	Yes	No	No	No	LSU	Male	32.8411	African-American	None	Less than weekly	Daily or more	Less than weekly	Less than Weekly	Regular	Normal	Yes	No	Yes	Yes	No	0	0.1964	0.0714	0	0.1143	NA	NA
No	14230	2015-02-06	Baseline	1	14230.1	NA	NA	Yes	No	No	No	LSU	Male	52.4	African-American	NA	Weekly or more	Daily or more	Weekly or more	Less than Weekly	Regular	Normal	Yes	No	No	No	No	25	0.3333	1	0	0	NA	NA
No	14231	2015-02-06	Baseline	1	14231.1	NA	NA	Yes	No	No	No	LSU	Male	44.1836	White	None	Less than weekly	Daily or more	Less than weekly	Less than Weekly	Regular	Normal	Yes	Yes	No	Yes	No	9	0.0526	0	0.35714	0	NA	NA
No	14232	2015-02-27	Baseline	1	14232.1	NA	NA	No	No	No	No	LSU	Male	32.8493	African-American	Any	Less than weekly	Daily or more	Weekly or more	Less than Weekly	Regular	Normal	Yes	No	No	Yes	No	0	0.6429	0.8215	0.03571	0	NA	NA
Yes	14233	2015-02-27	Baseline	1	14233.1	NA	787	Yes	Yes	No	No	LSU	Male	59.211	NA	Any	Less than weekly	Daily or more	Weekly or more	Weekly or more	Diet	Normal	Yes	No	Yes	Yes	Yes	4	0	0	0.53571	0.0571	211	233
No	14234	2015-02-27	Baseline	1	14234.1	NA	NA	Yes	No	No	No	LSU	Male	54.1014	African-American	None	Weekly or more	Daily or more	Weekly or more	Weekly or more	Regular	High Sugar	Yes	Yes	Yes	No	No	6	0.0909	0.0227	0	0.0214	NA	NA
No	14235	2015-02-27	Baseline	1	14235.1	NA	NA	Yes	No	No	No	LSU	Female	45.5288	White	None	Weekly or more	Daily or more	Weekly or more	Less than Weekly	Diet	Normal	No	No	No	Yes	NA	0	0.3214	0.1786	0	0	NA	NA
Yes	14536	2015-03-06	Baseline	1	14536.1	2013-03-22	714	Yes	No	No	No	MCG	Male	64.5315	White	Any	Weekly or more	Daily or more	Weekly or more	Weekly or more	Regular	Normal	No	Yes	No	No	No	0	0.0714	0	0	0	595	62
Yes	14537	2015-03-06	Baseline	1	14537.1	2009-05-13	2123	Yes	No	No	No	MCG	Male	38.3699	African-American	Any	Weekly or more	Daily or more	Weekly or more	Less than Weekly	Diet	Normal	NA	Yes	No	No	No	2	0.0962	0	0.03571	0.0071	519	NA
Yes	14540	2015-03-06	Baseline	1	14540.1	2013-07-01	613	Yes	Yes	Yes	Yes	MCG	Male	42.9644	NA	None	Less than weekly	Daily or more	Weekly or more	Weekly or more	Diet	Normal	Yes	No	No	Yes	No	26	1	1	0	0	120	1599
Yes	14541	2015-03-06	Baseline	1	14541.1	2014-12-17	79	No	No	No	No	MCG	Female	49.9014	African-American	None	Less than weekly	Daily or more	Weekly or more	Weekly or more	Regular	Normal	Yes	No	No	No	No	0	0	0.3214	0.23214	0.1	464	730
No	14237	2015-03-06	Baseline	1	14237.1	NA	NA	No	No	No	No	LSU	Male	51.6027	African-American	Any	Weekly or more	Daily or more	Weekly or more	Weekly or more	Regular	Normal	Yes	No	No	No	No	2	0.0577	0.1731	0.03571	0.0357	NA	NA
No	14238	2015-03-06	Baseline	1	14238.1	NA	NA	No	No	Yes	No	LSU	Male	56.0849	African-American	Any	Weekly or more	Daily or more	Weekly or more	Weekly or more	Diet	Normal	Yes	No	Yes	Yes	No	14	0.1071	0	0.07143	0.0429	NA	NA
No	14239	2015-03-06	Baseline	1	14239.1	NA	NA	Yes	Yes	No	No	LSU	Male	51.6466	White	Any	Weekly or more	Daily or more	Less than weekly	Weekly or more	Regular	High Sugar	No	No	No	Yes	No	7	0.5	0.1429	0.35714	0.1571	NA	NA
No	14544	2015-03-13	Baseline	1	14544.1	NA	NA	No	No	No	No	MCG	Female	51.011	White	Any	Weekly or more	Daily or more	Weekly or more	Weekly or more	Diet	Normal	Yes	No	No	No	No	0	0.0536	0.0357	0.03571	0.0143	NA	NA
Yes	14547	2015-03-13	Baseline	1	14547.1	2011-09-15	1275	Yes	Yes	No	Yes	MCG	Male	48.8685	White	NA	Weekly or more	Daily or more	Weekly or more	Weekly or more	Diet	Normal	Yes	No	No	Yes	No	10	0.0278	0.0833	0.03571	0.0143	777	NA
No	14240	2015-03-13	Baseline	1	14240.1	NA	NA	No	No	No	No	LSU	Male	37.8027	African-American	None	Weekly or more	Daily or more	Less than weekly	Less than Weekly	Regular	Normal	Yes	No	No	Yes	No	0	0.8393	0.5714	0.03571	0.1071	NA	NA
Yes	14548	2015-03-24	Baseline	1	14548.1	2015-01-26	57	No	No	No	No	MCG	Male	50.7836	African-American	Any	Weekly or more	Daily or more	Weekly or more	Less than Weekly	Diet	Normal	No	Yes	No	No	No	0	0.0179	0	0	0	351	2028
No	14246	2015-03-27	Baseline	1	14246.1	NA	NA	No	NA	NA	No	LSU	Male	42.3342	African-American	NA	Weekly or more	Daily or more	Weekly or more	Less than Weekly	Regular	Normal	No	No	No	Yes	NA	1	0.5185	0.3889	0.10714	0	NA	NA
No	14245	2015-03-27	Baseline	1	14245.1	NA	NA	Yes	No	No	No	LSU	Female	28.4658	White	Any	Less than weekly	Daily or more	Less than weekly	Weekly or more	Regular	High Sugar	Yes	Yes	Yes	No	No	5	0.0435	0	0.08929	0.0143	NA	NA
No	14244	2015-03-27	Baseline	1	14244.1	NA	NA	Yes	NA	NA	No	LSU	Male	34.7534	White	None	Less than weekly	Daily or more	Less than weekly	Less than Weekly	Regular	Normal	Yes	Yes	No	Yes	NA	4	0.5833	0.2083	0.14286	0.0071	NA	NA
No	14243	2015-03-27	Baseline	1	14243.1	NA	NA	Yes	Yes	No	No	LSU	Male	29.2411	White	Any	NA	Daily or more	Weekly or more	Less than Weekly	Regular	Normal	No	No	No	Yes	No	7	0.2143	0	0.26786	0.0143	NA	NA
No	14242	2015-03-27	Baseline	1	14242.1	NA	NA	Yes	Yes	Yes	No	LSU	Male	62.2274	African-American	None	Less than weekly	Daily or more	Weekly or more	Less than Weekly	Regular	Normal	Yes	Yes	Yes	Yes	Yes	7	0.2381	0.1905	0.03571	0.0071	NA	NA
Yes	14241	2015-03-27	Baseline	1	14241.1	NA	1181	No	No	Yes	No	LSU	Male	60.9452	African-American	None	Less than weekly	Daily or more	Less than weekly	Less than Weekly	Regular	Normal	Yes	No	Yes	Yes	No	15	0.6538	0.5	0.14286	0	626	126
No	14252	2015-04-17	Baseline	1	14252.1	NA	NA	No	No	No	No	LSU	Male	44.6685	African-American	None	Less than weekly	Daily or more	Less than weekly	Less than Weekly	Diet	High Sugar	No	No	No	Yes	NA	3	0.38	0.26	0	0.0143	NA	NA
No	14253	2015-04-24	Baseline	1	14253.1	NA	NA	No	No	No	No	LSU	Female	58.1507	African-American	NA	Less than weekly	Less than daily	Weekly or more	Weekly or more	Regular	Normal	No	Yes	Yes	Yes	NA	5	0.1522	0.0652	0.14286	0.0214	NA	NA
No	14254	2015-04-24	Baseline	1	14254.1	NA	NA	No	No	No	No	LSU	Male	34.4	NA	Any	Less than weekly	Daily or more	Less than weekly	Less than Weekly	Regular	Normal	Yes	No	No	Yes	No	0	0.3036	0	0	0	NA	NA
No	14255	2015-04-24	Baseline	1	14255.1	NA	NA	Yes	No	No	No	LSU	Male	56.7123	White	None	Weekly or more	Daily or more	Less than weekly	Less than Weekly	Regular	High Sugar	No	Yes	No	Yes	No	0	0.2143	0.0714	0	0.6214	NA	NA
No	14256	2015-04-24	Baseline	1	14256.1	NA	NA	Yes	No	No	No	LSU	Female	24.6082	White	None	Less than weekly	Daily or more	Less than weekly	Less than Weekly	Regular	Normal	Yes	No	No	Yes	No	0	0.1607	0	0.10714	0	NA	NA
No	14257	2015-04-24	Baseline	1	14257.1	NA	NA	Yes	No	No	No	LSU	Male	38.8932	African-American	None	Less than weekly	Daily or more	Less than weekly	NA	Regular	Normal	Yes	Yes	Yes	Yes	NA	2	0.6731	0.4808	0	0.0429	NA	NA
No	14249	2015-04-10	Baseline	1	14249.1	NA	NA	No	No	No	No	LSU	Male	52.1753	White	None	Weekly or more	Daily or more	Weekly or more	Weekly or more	Diet	Normal	No	No	No	No	No	1	0.537	0.2407	0	0.0786	NA	NA
Yes	14549	2015-05-08	Baseline	1	14549.1	2015-03-10	59	Yes	No	No	No	MCG	Male	27.3534	White	None	Weekly or more	Daily or more	Weekly or more	Weekly or more	Diet	Normal	No	Yes	No	No	No	0	0.0179	0	0	0	922	NA
Yes	14258	2015-05-08	Baseline	1	14258.1	NA	1223	No	No	No	No	LSU	Male	65.9918	African-American	Any	Less than weekly	Daily or more	Weekly or more	Less than Weekly	Regular	Normal	No	No	Yes	No	No	11	0.5	0.2353	0.03571	0.2571	NA	NA
No	14247	2015-04-10	Baseline	1	14247.1	NA	NA	No	No	No	No	LSU	Male	34.6575	NA	None	Weekly or more	Daily or more	Less than weekly	Less than Weekly	Diet	Normal	Yes	No	No	Yes	NA	0	0.0179	0	0	0.0929	NA	NA
No	14251	2015-04-10	Baseline	1	14251.1	NA	NA	Yes	No	No	No	LSU	Male	51.9233	White	None	Weekly or more	Daily or more	Less than weekly	Less than Weekly	Diet	Normal	Yes	No	No	Yes	NA	4	0.4792	0.1666	0	0.2071	NA	NA
No	14250	2015-04-10	Baseline	1	14250.1	NA	NA	No	No	No	No	LSU	Male	57.6521	White	Any	Weekly or more	Daily or more	Less than weekly	Less than Weekly	Regular	Normal	Yes	No	Yes	No	No	5	0.3913	0.1957	0	0.1786	NA	NA
Yes	14248	2015-04-10	Baseline	1	14248.1	NA	1195	Yes	No	No	No	LSU	Female	53.2	African-American	Any	Weekly or more	Daily or more	Weekly or more	Weekly or more	Diet	Normal	No	No	No	No	No	19	0	0	0.07143	0.0143	234	56
Yes	14265	2015-05-15	Baseline	1	14265.1	NA	1230	Yes	No	No	No	LSU	Male	51.6986	African-American	Any	Less than weekly	Daily or more	Less than weekly	Less than Weekly	Regular	Normal	Yes	No	Yes	Yes	NA	13	0	0.1333	0.17857	0.0286	556	121
Yes	14552	2015-06-05	Baseline	1	14552.1	2007-05-03	2955	No	No	No	No	MCG	Male	44.8685	African-American	Any	Weekly or more	Daily or more	Less than weekly	Less than Weekly	Diet	Normal	No	No	Yes	No	No	0	0	0	0	0	272	NA
Yes	14553	2015-06-05	Baseline	1	14553.1	2010-04-07	1885	Yes	No	No	Yes	MCG	Male	50	African-American	Any	Less than weekly	Daily or more	Weekly or more	Less than Weekly	Regular	Normal	No	No	No	Yes	No	23	0.2	1	0.14286	0.05	340	NA
No	14554	2015-06-05	Baseline	1	14554.1	NA	NA	Yes	No	No	No	MCG	Female	33.9753	White	Any	Weekly or more	Daily or more	Less than weekly	Less than Weekly	Diet	Normal	No	Yes	No	Yes	No	0	0.4464	0	0	0.2	NA	NA
Yes	14555	2015-06-05	Baseline	1	14555.1	2008-10-13	2426	No	No	No	No	MCG	Male	60.8658	White	Any	Weekly or more	Daily or more	Weekly or more	Less than Weekly	Diet	Normal	No	Yes	No	Yes	No	1	0	0	0.03571	0.0071	681	NA
Yes	14556	2015-06-12	Baseline	1	14556.1	2014-12-12	182	Yes	No	No	No	MCG	Male	27.8137	African-American	None	Weekly or more	Daily or more	Less than weekly	Less than Weekly	Regular	High Sugar	Yes	No	Yes	Yes	Yes	0	0	0	0.05357	0.0286	183	NA
Yes	14558	2015-06-15	Baseline	1	14558.1	2005-04-13	3715	No	No	No	No	MCG	Male	53.9534	African-American	NA	Less than weekly	Daily or more	Weekly or more	Less than Weekly	Diet	Normal	No	No	No	No	No	18	0.05	0.05	0.32143	0.2643	254	71
Yes	14267	2015-06-19	Baseline	1	14267.1	NA	1265	No	No	No	No	LSU	Male	56.8548	African-American	Any	Weekly or more	Daily or more	Less than weekly	Weekly or more	Regular	Normal	Yes	Yes	Yes	No	No	14	0.1786	0	0	0.0786	269	508
Yes	14268	2015-06-19	Baseline	1	14268.1	NA	1265	Yes	No	No	No	LSU	Female	55.2384	White	None	Weekly or more	Daily or more	Less than weekly	Less than Weekly	Diet	Normal	No	No	No	Yes	NA	0	0.3571	0.125	0.03571	0.05	311	125
Yes	14269	2015-06-19	Baseline	1	14269.1	NA	534	No	Yes	No	No	LSU	Male	62.4356	African-American	None	Less than weekly	Daily or more	Less than weekly	Less than Weekly	Diet	Normal	No	No	Yes	Yes	No	5	0.2174	0.0652	0.17857	0.0357	164	19
Yes	14270	2015-06-19	Baseline	1	14270.1	NA	1265	Yes	No	No	No	LSU	Male	58.7205	African-American	Any	Weekly or more	Daily or more	Less than weekly	Less than Weekly	Regular	Normal	No	No	Yes	Yes	Yes	6	0.0455	0.0227	0	0.0643	971	19
Yes	14271	2015-06-19	Baseline	1	14271.1	NA	1265	No	No	No	No	LSU	Male	56.3699	African-American	None	Less than weekly	Daily or more	Weekly or more	Less than Weekly	Regular	Normal	No	No	No	No	No	13	0.2333	0	0.01786	0	602	19
Yes	14273	2015-06-19	Baseline	1	14273.1	2015-07-22	-33	Yes	No	No	No	LSU	Male	44.6986	White	None	Weekly or more	Daily or more	Weekly or more	Weekly or more	Regular	Normal	Yes	No	No	Yes	No	4	0.0625	0	0	0.1071	239	216476
Yes	14274	2015-06-19	Baseline	1	14274.1	NA	1265	Yes	No	No	No	LSU	Male	46.0137	African-American	Any	Weekly or more	Daily or more	Weekly or more	Weekly or more	Regular	Normal	Yes	Yes	Yes	Yes	No	6	0.0227	0.0682	0	0.0214	272	2422
No	14259	2015-05-15	Baseline	1	14259.1	NA	NA	Yes	No	No	No	LSU	Male	46.0932	African-American	None	Less than weekly	Daily or more	Less than weekly	Less than Weekly	Regular	Normal	Yes	Yes	No	Yes	No	18	0.35	0.65	0.03571	0.0071	NA	NA
No	14260	2015-05-15	Baseline	1	14260.1	NA	NA	Yes	No	No	No	LSU	Male	46.6411	African-American	Any	Weekly or more	Daily or more	Less than weekly	Less than Weekly	Regular	Normal	Yes	No	No	No	No	6	0.2727	0.25	0.07143	0.0214	NA	NA
Yes	14261	2015-05-15	Baseline	1	14261.1	NA	1230	No	No	No	No	LSU	Male	48.3123	White	None	Less than weekly	Daily or more	Less than weekly	Weekly or more	Regular	Normal	Yes	No	No	No	No	0	0.125	0	0.03571	0.05	531	19
Yes	14559	2015-06-26	Baseline	1	14559.1	2013-04-24	793	Yes	No	No	No	MCG	Male	45.3808	African-American	Any	Less than weekly	Daily or more	Less than weekly	Weekly or more	Diet	Normal	No	No	Yes	No	No	21	0.1429	0	0	0.05	788	40
Yes	14560	2015-06-26	Baseline	1	14560.1	2010-02-16	1956	No	No	No	No	MCG	Male	59	White	Any	Weekly or more	Daily or more	Less than weekly	Less than Weekly	Diet	Normal	Yes	No	Yes	No	No	3	0	0	0.01786	0.0071	564	NA
Yes	14275	2015-06-26	Baseline	1	14275.1	NA	1272	Yes	Yes	Yes	No	LSU	Female	64.5918	African-American	None	Less than weekly	Daily or more	Weekly or more	Less than Weekly	Regular	Normal	Yes	No	No	No	No	24	0	0	0	0	52	9351
Yes	14277	2015-06-26	Baseline	1	14277.1	NA	1272	No	No	No	No	LSU	Male	47.4247	African-American	None	Weekly or more	Daily or more	Weekly or more	Weekly or more	Regular	Normal	Yes	Yes	Yes	Yes	No	21	0.2143	0	0.07143	0.0286	519	102
Yes	14262	2015-05-15	Baseline	1	14262.1	NA	499	No	No	No	No	LSU	Male	36.0384	African-American	Any	Weekly or more	Daily or more	Weekly or more	Less than Weekly	Regular	Normal	No	Yes	Yes	No	No	2	0.0769	0	0	0.0357	575	19
No	14263	2015-05-15	Baseline	1	14263.1	NA	NA	Yes	No	No	No	LSU	Female	35.5918	African-American	Any	Less than weekly	Daily or more	Weekly or more	Weekly or more	Regular	Normal	Yes	No	No	No	No	8	0.125	0	0.14286	0.0071	NA	NA
No	14264	2015-05-15	Baseline	1	14264.1	NA	NA	Yes	No	No	No	LSU	Male	47.1507	African-American	None	Weekly or more	Daily or more	Weekly or more	Weekly or more	Regular	Normal	Yes	No	Yes	No	No	15	0.3846	0.1154	0.26786	0	NA	NA
Yes	14278	2015-07-10	Baseline	1	14278.1	NA	1286	Yes	No	No	No	LSU	Male	48.8658	African-American	Any	Weekly or more	Daily or more	Weekly or more	Weekly or more	Regular	Normal	No	No	Yes	No	No	7	0.5714	0.0238	0.03571	0.1429	379	19
Yes	14279	2015-07-10	Baseline	1	14279.1	NA	1286	No	No	No	No	LSU	Male	61.0164	White	Any	Weekly or more	Daily or more	Weekly or more	Less than Weekly	Diet	Normal	Yes	Yes	No	Yes	No	4	0.125	0.0208	0	0.1429	220	44
Yes	14280	2015-07-10	Baseline	1	14280.1	NA	1286	Yes	No	No	No	LSU	Male	56.9753	White	Any	Weekly or more	Daily or more	Weekly or more	Weekly or more	Regular	Normal	Yes	No	No	No	No	10	0.0278	0.0556	0.07143	0.3214	483	19
Yes	14561	2015-07-15	Baseline	1	14561.1	2013-07-10	735	Yes	Yes	Yes	Yes	MCG	Male	45.3123	African-American	None	Less than weekly	Less than daily	Weekly or more	Less than Weekly	Regular	Normal	No	No	No	No	No	3	0.12	0	0.03571	0.0071	24	68180
Yes	14281	2015-07-17	Baseline	1	14281.1	NA	1293	Yes	No	No	No	LSU	Male	47.5479	African-American	None	Less than weekly	Daily or more	Less than weekly	Weekly or more	Regular	Normal	No	No	No	Yes	Yes	5	0.0652	0.0217	0.08929	0	476	310
Yes	14283	2015-08-14	Baseline	1	14283.1	NA	1321	Yes	No	No	No	LSU	Male	57.1151	African-American	None	Less than weekly	Daily or more	Less than weekly	Less than Weekly	Regular	Normal	No	No	No	No	No	15	0.3846	0.3077	0.05357	0.0286	542	19
Yes	14285	2015-08-28	Baseline	1	14285.1	2015-08-28	0	Yes	No	Yes	No	LSU	Male	42.9096	African-American	None	Weekly or more	Daily or more	Weekly or more	Weekly or more	Regular	Normal	Yes	Yes	No	Yes	No	0	0.7321	0.5715	0.07143	0.0071	315	44878
Yes	14287	2015-09-08	Baseline	1	14287.1	2015-09-08	0	No	No	No	No	LSU	Male	26.7425	African-American	None	Weekly or more	Daily or more	Less than weekly	Less than Weekly	Regular	Normal	Yes	No	Yes	No	No	NA	NA	NA	NA	NA	650	4192
Yes	14288	2015-09-11	Baseline	1	14288.1	NA	1349	Yes	No	Yes	No	LSU	Male	54.3096	White	Any	Weekly or more	Daily or more	Less than weekly	Weekly or more	Regular	Normal	Yes	No	Yes	Yes	No	20	0	0	0.17857	0.0071	259	19
Yes	14289	2015-09-25	Baseline	1	14289.1	NA	1363	Yes	No	No	No	LSU	Male	55.4822	White	Any	Weekly or more	Daily or more	Weekly or more	Less than Weekly	Regular	Normal	No	No	No	No	No	10	0.1389	0.2777	0	0.05	456	54
Yes	14290	2015-09-25	Baseline	1	14290.1	NA	1363	Yes	Yes	No	No	LSU	Male	31.5644	African-American	Any	Less than weekly	Daily or more	Weekly or more	Less than Weekly	Regular	Normal	Yes	No	No	No	No	4	0.2917	0	0.39286	0.0357	317	19
Yes	14291	2015-09-25	Baseline	1	14291.1	NA	1363	No	No	No	No	LSU	Male	56.4795	African-American	Any	Less than weekly	Daily or more	Weekly or more	Less than Weekly	Diet	Normal	No	No	No	Yes	NA	18	0	0	0.03571	0.0429	604	19
Yes	14293	2015-10-02	Baseline	1	14293.1	2015-10-15	-13	No	No	No	No	LSU	Male	51.4274	White	Any	Weekly or more	Daily or more	Weekly or more	Weekly or more	Diet	Normal	No	Yes	No	Yes	No	NA	NA	NA	NA	NA	251	67777
Yes	14566	2015-10-20	Baseline	1	14566.1	2011-12-14	1406	No	Yes	Yes	Yes	MCG	Male	40.1233	NA	Any	Less than weekly	Daily or more	Weekly or more	Weekly or more	Diet	Normal	Yes	NA	Yes	No	No	14	0	0	0.35714	0.1214	302	6620
Yes	14294	2015-10-16	Baseline	1	14294.1	NA	1018	Yes	No	No	No	LSU	Male	49.9562	African-American	NA	Less than weekly	Daily or more	Weekly or more	Less than Weekly	Regular	Normal	Yes	No	No	No	No	9	0.2895	0.5	0.10714	0.1429	609	19
Yes	14295	2015-10-16	Baseline	1	14295.1	NA	1384	No	No	No	No	LSU	Male	53.063	African-American	None	Weekly or more	Daily or more	Weekly or more	Less than Weekly	Diet	High Sugar	No	No	No	No	No	2	0.7115	0.5577	0	0.0286	686	19
Yes	14296	2015-10-16	Baseline	1	14296.1	NA	1384	Yes	No	Yes	No	LSU	Female	46.8959	NA	Any	Weekly or more	Daily or more	Weekly or more	Weekly or more	Regular	Normal	Yes	No	No	Yes	No	20	0	0	0	0	358	120
Yes	14297	2015-10-16	Baseline	1	14297.1	NA	653	Yes	No	No	No	LSU	Female	24.926	White	None	Weekly or more	Daily or more	Weekly or more	Weekly or more	Regular	Normal	Yes	No	No	Yes	Yes	18	0.05	0.25	0.16071	0.1071	1271	19
Yes	14298	2015-10-23	Baseline	1	14298.1	NA	1391	Yes	No	No	No	LSU	Male	53.6685	White	Any	Weekly or more	Daily or more	Weekly or more	Weekly or more	Regular	Normal	Yes	No	No	No	No	2	0	0	0	0.3857	1204	19
Yes	14299	2015-10-23	Baseline	1	14299.1	NA	295	Yes	No	No	No	LSU	Female	37.6932	African-American	None	Weekly or more	Daily or more	Weekly or more	Weekly or more	Regular	Normal	Yes	Yes	No	No	No	18	0	0	0.03571	0.0786	674	19
Yes	14300	2015-10-23	Baseline	1	14300.1	NA	660	Yes	No	No	No	LSU	Male	50.0849	African-American	None	Less than weekly	Daily or more	Weekly or more	Less than Weekly	Regular	Normal	No	No	Yes	No	No	1	0.1667	0.1296	0.125	0.0857	143	19
Yes	14568	2015-10-27	Baseline	1	14568.1	2011-05-09	1632	Yes	Yes	Yes	Yes	MCG	Female	26.7863	White	None	Weekly or more	Daily or more	Less than weekly	Weekly or more	Regular	Normal	Yes	No	No	No	No	0	0	0	0.125	0.05	39	NA
No	14338	2015-11-02	Baseline	1	14338.1	NA	NA	Yes	No	No	No	LSU	Female	43.9945	African-American	None	Weekly or more	Daily or more	Weekly or more	Less than Weekly	Diet	Normal	No	No	No	No	No	0	0.0536	0.0179	0.03571	0.0214	NA	NA
No	14327	2015-10-27	Baseline	1	14327.1	NA	NA	Yes	No	No	No	LSU	Female	25.0055	White	None	Less than weekly	Daily or more	Weekly or more	Weekly or more	Regular	Normal	Yes	No	No	No	No	2	0.4231	0.2308	0.39286	0.1	NA	NA
No	14329	2015-10-27	Baseline	1	14329.1	NA	NA	No	No	No	No	LSU	Male	36.1233	African-American	None	Less than weekly	Daily or more	Weekly or more	Weekly or more	Diet	Normal	Yes	No	No	No	No	2	0.1731	0.0577	0.05357	0.0286	NA	NA
No	14332	2015-10-28	Baseline	1	14332.1	NA	NA	Yes	No	No	No	LSU	Male	57.3342	White	None	Less than weekly	Daily or more	Weekly or more	Weekly or more	Regular	Normal	Yes	No	No	No	No	12	0.0313	0.0313	0.30357	0	NA	NA
No	14334	2015-10-29	Baseline	1	14334.1	NA	NA	No	No	No	No	LSU	Male	47.2712	African-American	None	Weekly or more	Daily or more	Weekly or more	Less than Weekly	Regular	Normal	No	Yes	Yes	No	No	0	0.4821	0.375	0.03571	0.1429	NA	NA
No	14331	2015-10-27	Baseline	1	14331.1	NA	NA	Yes	No	No	No	LSU	Male	48.0959	African-American	None	Less than weekly	Daily or more	Less than weekly	Less than Weekly	Diet	High Sugar	Yes	No	Yes	No	No	13	0.5	0.5667	0.19643	0.0571	NA	NA
Yes	14324	2015-11-10	Baseline	1	14324.1	2016-08-13	-277	Yes	No	No	No	LSU	Male	25.6767	African-American	None	Less than weekly	Daily or more	Weekly or more	Less than Weekly	Regular	Normal	No	Yes	Yes	No	No	NA	NA	NA	NA	NA	NA	NA
No	14343	2015-11-11	Baseline	1	14343.1	NA	NA	Yes	Yes	No	No	LSU	Male	22.3863	White	None	Less than weekly	Daily or more	Less than weekly	Less than Weekly	Regular	Normal	Yes	Yes	No	Yes	No	0	0.4464	0	0.21429	0.1	NA	NA
Yes	14302	2015-11-20	Baseline	1	14302.1	NA	1053	Yes	No	No	No	LSU	Male	52.3973	NA	Any	Weekly or more	Daily or more	Less than weekly	Weekly or more	Regular	Normal	No	No	No	No	No	10	0.1111	0.0278	0	0.1214	369	19
Yes	14303	2015-11-20	Baseline	1	14303.1	NA	1419	Yes	No	No	No	LSU	Male	56.9233	African-American	None	Less than weekly	Less than daily	Weekly or more	Weekly or more	Diet	Normal	Yes	No	Yes	Yes	No	26	0	0	0.07143	0.0071	237	21
No	14345	2015-11-19	Baseline	1	14345.1	NA	NA	No	No	No	No	LSU	Male	33.2274	African-American	Any	Weekly or more	Daily or more	Weekly or more	Weekly or more	Regular	High Sugar	No	Yes	Yes	No	No	0	0.3929	0.1786	0	0.0286	NA	NA
No	14347	2015-11-19	Baseline	1	14347.1	NA	NA	Yes	Yes	Yes	No	LSU	Female	33.6384	African-American	Any	Weekly or more	Daily or more	Weekly or more	Less than Weekly	Regular	Normal	No	No	No	No	No	1	0.3148	0.0556	0	0.0429	NA	NA
Yes	14304	2015-12-04	Baseline	1	14304.1	NA	702	No	Yes	Yes	No	LSU	Male	41.7452	African-American	Any	Less than weekly	Daily or more	Weekly or more	Weekly or more	Regular	Normal	Yes	No	Yes	No	No	8	0.1	0.025	0	0.05	134	19
No	14576	2015-12-01	Baseline	1	14576.1	NA	NA	Yes	No	No	No	MCG	Female	23.8822	African-American	Any	Less than weekly	Daily or more	Weekly or more	Weekly or more	Regular	Normal	No	Yes	Yes	No	No	0	0	0	0	0	NA	NA
No	14580	2015-12-01	Baseline	1	14580.1	NA	NA	No	No	No	No	MCG	Female	21.0932	African-American	Any	Weekly or more	Daily or more	Less than weekly	Less than Weekly	Regular	High Sugar	No	No	No	No	No	0	0.0179	0	0.05357	0.0214	NA	NA
No	14586	2015-12-01	Baseline	1	14586.1	NA	NA	No	No	No	No	MCG	Male	21.8795	NA	None	NA	Daily or more	Less than weekly	Less than Weekly	Regular	Normal	No	No	NA	No	No	0	0.1071	0	0	0	NA	NA
No	14581	2015-12-01	Baseline	1	14581.1	NA	NA	No	No	No	No	MCG	Female	21.6603	African-American	None	Less than weekly	Daily or more	Less than weekly	Weekly or more	Regular	High Sugar	No	No	No	No	No	0	0.0357	0.0357	0.125	0.05	NA	NA
No	14582	2015-12-01	Baseline	1	14582.1	NA	NA	Yes	No	No	No	MCG	Male	44.011	African-American	None	NA	Daily or more	Weekly or more	Less than Weekly	Regular	Normal	Yes	Yes	No	Yes	No	10	0.1111	0	0.21429	0.1	NA	NA
Yes	14307	2016-01-08	Baseline	1	14307.1	NA	372	No	No	No	No	LSU	Male	55.4466	White	Any	Less than weekly	Daily or more	Less than weekly	Less than Weekly	Regular	Normal	No	No	No	Yes	No	8	0.15	0.025	0.07143	0.3214	274	19
Yes	14311	2016-01-15	Baseline	1	14311.1	NA	1475	Yes	Yes	No	No	LSU	Male	63.3753	African-American	None	Less than weekly	Daily or more	Weekly or more	Weekly or more	Regular	Normal	No	Yes	No	Yes	No	12	0.4375	0.5938	0.32143	0.0286	878	19
Yes	14313	2016-01-08	Baseline	1	14313.1	NA	1468	Yes	Yes	No	No	LSU	Female	51.1781	White	Any	Weekly or more	Daily or more	Less than weekly	Less than Weekly	Regular	Normal	No	No	No	No	No	6	0.0227	0	0.03571	0.3429	168	19
Yes	14314	2016-01-15	Baseline	1	14314.1	NA	379	Yes	Yes	No	No	LSU	Male	49.4027	African-American	Any	Weekly or more	Daily or more	Less than weekly	Less than Weekly	Regular	Normal	No	No	Yes	Yes	NA	14	0.1786	0.1071	0.17857	0	354	19
Yes	14316	2016-01-15	Baseline	1	14316.1	NA	1475	Yes	No	No	No	LSU	Female	42.8219	African-American	Any	Weekly or more	Daily or more	Weekly or more	Weekly or more	Regular	High Sugar	Yes	No	No	Yes	NA	4	0.0208	0.2292	0.03571	0	439	19
Yes	14589	2016-01-27	Baseline	1	14589.1	2012-02-17	1440	Yes	No	Yes	Yes	MCG	Male	29.863	African-American	Any	NA	Daily or more	Less than weekly	Less than Weekly	Regular	Normal	Yes	No	Yes	No	No	4	0.1667	0.0417	0.19643	0.0714	254	13550
Yes	14317	2016-01-22	Baseline	1	14317.1	NA	1482	Yes	Yes	No	Yes	LSU	Male	52.937	African-American	None	Less than weekly	Daily or more	Less than weekly	Weekly or more	Diet	High Sugar	Yes	No	Yes	No	No	13	0.4	0.2	0.03571	0.0071	490	68
Yes	14318	2016-01-22	Baseline	1	14318.1	NA	1482	Yes	No	No	No	LSU	Male	51.5726	African-American	None	Less than weekly	Daily or more	Less than weekly	Weekly or more	Regular	Normal	Yes	No	No	No	No	6	0.5682	0.1818	0.10714	0	574	19
Yes	14591	2016-02-01	Baseline	1	14591.1	2007-05-23	3176	No	Yes	Yes	No	MCG	Male	49.1123	White	None	Weekly or more	Daily or more	Weekly or more	Weekly or more	Regular	Normal	Yes	No	No	Yes	Yes	3	0.04	0	0.07143	0.0143	443	NA
No	14579	2015-12-01	Baseline	1	14579.1	NA	NA	No	No	No	No	MCG	Male	22.8438	NA	Any	Weekly or more	Daily or more	Weekly or more	Less than Weekly	Diet	Normal	NA	Yes	No	No	No	0	0	0	0	0	NA	NA
Yes	14590	2016-02-01	Baseline	1	14590.1	2012-07-24	1287	Yes	No	No	No	MCG	Female	30.5863	African-American	None	Less than weekly	Daily or more	Weekly or more	Weekly or more	Regular	High Sugar	Yes	Yes	Yes	NA	NA	1	0	0	0.19643	0.15	717	297
Yes	14322	2016-01-29	Baseline	1	14322.1	NA	1489	Yes	No	No	No	LSU	Male	61.0192	African-American	Any	Weekly or more	Daily or more	Weekly or more	Weekly or more	Diet	Normal	No	No	No	No	No	9	0.2632	0.0263	0.375	0.0071	580	19
Yes	14321	2016-01-29	Baseline	1	14321.1	NA	1489	No	No	Yes	No	LSU	Male	57.5123	White	Any	Weekly or more	Daily or more	Less than weekly	Less than Weekly	Diet	Normal	No	No	No	No	No	5	0.1304	0	0	0.2357	475	36
Yes	14320	2016-01-29	Baseline	1	14320.1	NA	758	Yes	No	No	No	LSU	Male	61.9616	African-American	None	Weekly or more	Daily or more	Weekly or more	Weekly or more	Regular	Normal	Yes	No	No	No	No	8	0.45	0.25	0.19643	0.0429	413	731
Yes	14354	2016-02-19	Baseline	1	14354.1	2017-02-22	-369	Yes	Yes	No	No	LSU	Female	52.6575	African-American	None	Weekly or more	Daily or more	Weekly or more	Less than Weekly	Regular	Normal	No	No	No	No	No	24	0.625	0	0.10714	0	134	37387
Yes	14355	2016-02-19	Baseline	1	14355.1	NA	1510	No	No	No	No	LSU	Male	61.9452	White	Any	Weekly or more	Less than daily	Weekly or more	Weekly or more	Regular	Normal	Yes	No	No	Yes	No	9	0.4211	0.0526	0	0.4429	175	19
Yes	14353	2018-02-19	Baseline	1	14353.1	2016-02-24	726	Yes	Yes	No	Yes	LSU	Male	52.4767	African-American	None	Less than weekly	Daily or more	Weekly or more	Less than Weekly	Regular	Normal	No	No	No	No	No	2	0.4038	0.0385	0.16071	0.0071	119	554436
Yes	14593	2016-03-29	Baseline	1	14593.1	2015-10-01	180	Yes	Yes	Yes	Yes	MCG	Male	27.4	African-American	None	Less than weekly	Daily or more	Weekly or more	Less than Weekly	Diet	Normal	Yes	No	Yes	No	No	3	0.2	0.22	0.78571	0.4	218	432
Yes	14357	2016-03-04	Baseline	1	14357.1	NA	1524	No	No	No	No	LSU	Male	40.4192	African-American	Any	Weekly or more	Daily or more	Less than weekly	Less than Weekly	Diet	Normal	Yes	No	No	Yes	Yes	0	0.0536	0.1607	0	0.0786	733	19
Yes	14358	2016-03-04	Baseline	1	14358.1	NA	1524	No	No	Yes	No	LSU	Male	52.189	African-American	None	Less than weekly	Daily or more	Less than weekly	Less than Weekly	Diet	Normal	No	No	Yes	Yes	No	4	0.2083	0.0833	0	0.0214	413	19
Yes	14359	2016-03-04	Baseline	1	14359.1	2016-04-05	-32	Yes	No	No	No	LSU	Male	31.0575	African-American	None	Weekly or more	Daily or more	Weekly or more	Weekly or more	Regular	Normal	No	No	No	No	No	0	0.5357	0.1964	0	0.05	198	43685
No	14333	2016-03-04	Baseline	1	14333.1	NA	NA	No	No	No	No	LSU	Male	24.1753	White	None	Less than weekly	Daily or more	Less than weekly	Weekly or more	Regular	Normal	No	No	No	Yes	No	0	0.0536	0	0	0	NA	NA
Yes	14595	2016-03-15	Baseline	1	14595.1	2014-01-01	804	No	Yes	Yes	No	MCG	Male	44.8575	White	None	Weekly or more	Daily or more	Less than weekly	Weekly or more	Regular	Normal	No	Yes	No	No	No	1	0	0	0.03571	0.0071	876	14580
Yes	14360	2016-03-18	Baseline	1	14360.1	NA	1538	Yes	No	No	No	LSU	Male	51.6356	African-American	None	Less than weekly	Daily or more	Less than weekly	Weekly or more	Regular	Normal	Yes	No	Yes	No	No	8	0.025	0	0	0.0071	505	50
Yes	14361	2016-03-18	Baseline	1	14361.1	NA	1538	No	No	No	No	LSU	Male	53.6658	African-American	Any	Weekly or more	Daily or more	Less than weekly	Weekly or more	Regular	Normal	Yes	No	Yes	Yes	Yes	23	0.2	0.1	0.07143	0.0214	125	4530
Yes	14362	2016-03-18	Baseline	1	14362.1	NA	1538	Yes	No	No	No	LSU	Male	51.0849	African-American	Any	Less than weekly	Daily or more	Less than weekly	Weekly or more	Regular	Normal	Yes	No	Yes	Yes	NA	7	0.1905	0	0	0.0357	701	701
Yes	14363	2016-03-18	Baseline	1	14363.1	NA	1538	No	No	No	No	LSU	Male	57.2329	African-American	None	Less than weekly	Daily or more	Weekly or more	Weekly or more	Diet	Normal	No	No	No	Yes	No	9	0	0	0.10714	0	638	19
Yes	14364	2016-04-01	Baseline	1	14364.1	NA	821	Yes	No	No	No	LSU	Male	29.5726	African-American	Any	Less than weekly	Daily or more	Less than weekly	Weekly or more	Regular	Normal	Yes	Yes	Yes	No	No	3	0.48	0.36	0.07143	0.0214	274	19
Yes	14365	2016-04-01	Baseline	1	14365.1	NA	1186	Yes	No	No	No	LSU	Male	47.7233	African-American	NA	Less than weekly	Daily or more	Less than weekly	Less than Weekly	Diet	Normal	No	Yes	Yes	No	No	7	0.2381	0.0238	0.14286	0.0143	371	23
Yes	14366	2016-04-01	Baseline	1	14366.1	NA	1552	Yes	No	Yes	No	LSU	Female	60.8959	African-American	Any	Weekly or more	Daily or more	Weekly or more	Weekly or more	Regular	Normal	Yes	No	Yes	No	No	20	0.0625	0	0	0	672	19
Yes	14367	2016-04-01	Baseline	1	14367.1	NA	1552	No	No	Yes	No	LSU	Male	59.1397	African-American	Any	Weekly or more	Daily or more	Weekly or more	Less than Weekly	Diet	Normal	No	No	No	No	No	3	0.52	0.1	0.03571	0.3714	457	19
Yes	14371	2016-04-08	Baseline	1	14371.1	NA	1559	No	No	No	No	LSU	Male	54.8658	NA	Any	Weekly or more	Daily or more	Weekly or more	Weekly or more	Diet	Normal	No	Yes	No	Yes	No	10	0.0278	0.0556	0	0.1857	542	19
Yes	14370	2016-04-08	Baseline	1	14370.1	NA	98	Yes	Yes	No	Yes	LSU	Female	50.9123	African-American	None	Less than weekly	Daily or more	Weekly or more	Weekly or more	Regular	Normal	Yes	No	No	Yes	Yes	26	0	0	0.03571	0.0286	98	517479
Yes	14369	2016-04-08	Baseline	1	14369.1	NA	1559	Yes	No	No	No	LSU	Male	57.2575	African-American	None	Weekly or more	Daily or more	Less than weekly	Weekly or more	Regular	Normal	No	No	No	Yes	No	6	0.1136	0	0.07143	0.0643	504	19
Yes	14368	2016-04-08	Baseline	1	14368.1	NA	1559	No	Yes	No	No	LSU	Female	43.6822	African-American	Any	Weekly or more	Daily or more	Less than weekly	Less than Weekly	Regular	Normal	No	No	No	No	No	5	0.3913	0	0.26786	0.0071	288	19
Yes	14596	2016-05-10	Baseline	1	14596.1	2015-12-29	133	Yes	Yes	No	No	MCG	Male	25.5589	NA	Any	Less than weekly	Daily or more	Weekly or more	Weekly or more	Diet	Normal	No	Yes	No	No	No	NA	NA	NA	NA	NA	400	NA
Yes	14379	2016-05-05	Baseline	1	14379.1	NA	1586	No	No	No	No	LSU	Male	46.3452	African-American	None	Less than weekly	Daily or more	Less than weekly	Less than Weekly	Regular	Normal	Yes	No	No	No	No	0	0.7857	0.5714	0	0.1143	324	19
Yes	14380	2016-05-05	Baseline	1	14380.1	NA	1586	Yes	Yes	No	No	LSU	Female	48.0575	White	None	Weekly or more	Daily or more	Weekly or more	Weekly or more	Regular	Normal	No	No	No	No	No	10	0.3611	0.0556	0.21429	0.0143	167	42463
Yes	14381	2016-05-11	Baseline	1	14381.1	NA	1226	Yes	No	No	No	LSU	Female	63.411	African-American	Any	Less than weekly	Daily or more	Less than weekly	Weekly or more	Regular	Normal	Yes	No	Yes	No	No	1	0.2037	0.037	0	0.1571	793	30
Yes	14384	2016-05-11	Baseline	1	14384.1	NA	1592	Yes	Yes	No	No	LSU	Male	49.2658	African-American	None	Weekly or more	Daily or more	Less than weekly	Weekly or more	Regular	Normal	Yes	Yes	No	No	No	18	0.35	0.05	0.07143	0	220	47
Yes	14385	2016-05-11	Baseline	1	14385.1	NA	1592	No	No	No	No	LSU	Male	48.4247	African-American	Any	Weekly or more	Daily or more	Weekly or more	Less than Weekly	Diet	Normal	No	No	No	No	No	3	0.34	0.1	0	0.0286	650	26
Yes	14378	2016-04-29	Baseline	1	14378.1	NA	1580	Yes	No	Yes	No	LSU	Male	46.2438	African-American	Any	Weekly or more	Daily or more	Weekly or more	Weekly or more	Diet	Normal	No	No	No	No	No	0	0.1964	0.0893	0	0.0929	346	19
Yes	14377	2016-04-29	Baseline	1	14377.1	NA	1580	Yes	No	Yes	No	LSU	Male	65.0329	African-American	None	Weekly or more	Daily or more	Weekly or more	Less than Weekly	Regular	Normal	Yes	No	Yes	Yes	No	21	0.2143	0.2143	0	0	1121	94
Yes	14376	2016-04-29	Baseline	1	14376.1	NA	1580	Yes	No	No	No	LSU	Male	66.7589	African-American	Any	Weekly or more	Daily or more	Weekly or more	Weekly or more	Diet	Normal	No	No	No	No	No	12	0.1875	0.125	0	0.0286	672	19
Yes	14375	2016-04-29	Baseline	1	14375.1	NA	849	Yes	No	No	No	LSU	Male	58.6548	African-American	None	Less than weekly	Daily or more	Less than weekly	Weekly or more	Regular	Normal	Yes	No	Yes	Yes	No	13	0.1	0	0.07143	0.0643	528	19
Yes	14373	2016-04-29	Baseline	1	14373.1	2016-04-25	4	No	No	No	No	LSU	Male	19.8164	African-American	None	Less than weekly	Daily or more	Weekly or more	Less than Weekly	Regular	Normal	No	Yes	No	No	No	0	0.1786	0	0	0	788	29070
Yes	14372	2016-04-14	Baseline	1	14372.1	2016-05-05	-21	Yes	No	No	No	LSU	Female	40.2712	African-American	None	Weekly or more	Daily or more	Weekly or more	Weekly or more	Regular	Normal	No	No	Yes	No	No	4	0.1875	0	0.17857	0.0286	347	5915
Yes	14701	2016-05-12	Baseline	1	14701.1	NA	NA	Yes	No	No	No	LSU	Male	26.2849	African-American	Any	Weekly or more	Daily or more	Weekly or more	Less than Weekly	Regular	Normal	No	Yes	Yes	No	No	NA	NA	NA	NA	NA	110	14169
Yes	14387	2016-05-20	Baseline	1	14387.1	NA	1601	Yes	No	No	No	LSU	Male	59.1836	White	None	Weekly or more	Daily or more	Weekly or more	Weekly or more	Diet	Normal	No	Yes	Yes	No	No	0	0.0714	0	0.03571	0.2143	370	19
Yes	14597	2016-05-26	Baseline	1	14597.1	2006-12-07	3458	Yes	Yes	Yes	Yes	MCG	Female	37.2356	White	Any	Weekly or more	Daily or more	Less than weekly	Weekly or more	Regular	Normal	Yes	No	No	Yes	No	NA	NA	NA	NA	NA	52	238180
Yes	14703	2016-06-01	Baseline	1	14703.1	2016-06-01	0	Yes	Yes	No	No	LSU	Male	58.6795	African-American	None	Less than weekly	Daily or more	Less than weekly	Less than Weekly	Regular	Normal	No	No	No	Yes	NA	NA	NA	NA	NA	NA	103	65154
Yes	14702	2016-05-30	Baseline	1	14702.1	2016-06-08	-9	No	No	No	No	LSU	Female	40.7479	NA	Any	Weekly or more	Daily or more	Weekly or more	Less than Weekly	Regular	Normal	No	Yes	Yes	No	No	18	0.35	0.1	0	0.0214	214	19736
Yes	14388	2016-06-03	Baseline	1	14388.1	NA	1615	Yes	No	No	No	LSU	Female	53.4438	African-American	Any	Weekly or more	Daily or more	Weekly or more	Weekly or more	Regular	High Sugar	Yes	No	No	Yes	No	16	0.0417	0	0.14286	0.1071	1267	19
Yes	14389	2016-06-03	Baseline	1	14389.1	NA	519	Yes	Yes	No	No	LSU	Female	34.4849	African-American	Any	Weekly or more	Daily or more	Weekly or more	Less than Weekly	Regular	Normal	Yes	No	Yes	No	No	11	0.1176	0	0.30357	0.0857	497	80
Yes	14390	2016-06-03	Baseline	1	14390.1	NA	519	Yes	No	No	No	LSU	Female	38.5753	African-American	None	Weekly or more	Daily or more	Less than weekly	Less than Weekly	Diet	Normal	Yes	Yes	No	Yes	NA	5	0.4348	0.4783	0.42857	0.0714	248	19
Yes	14704	2016-06-06	Baseline	1	14704.1	NA	NA	No	No	No	No	LSU	Female	23.6411	NA	Any	Weekly or more	Daily or more	Weekly or more	Less than Weekly	Regular	Normal	No	Yes	Yes	Yes	No	NA	NA	NA	NA	NA	535	750
Yes	14705	2016-06-06	Baseline	1	14705.1	2016-06-06	0	No	No	No	No	LSU	Male	35.6493	African-American	Any	Weekly or more	Daily or more	Weekly or more	Weekly or more	Diet	Normal	No	No	No	Yes	NA	7	0.2381	0.0476	0	0.0643	294	110716
Yes	14706	2016-06-13	Baseline	1	14706.1	2016-06-13	0	Yes	No	No	No	LSU	Male	23.3753	African-American	None	Less than weekly	Daily or more	Weekly or more	Less than Weekly	Diet	Normal	No	Yes	No	Yes	Yes	NA	NA	NA	NA	NA	282	14705
Yes	14391	2016-06-10	Baseline	1	14391.1	2016-06-20	-10	No	No	No	No	LSU	Male	24.3808	African-American	None	Less than weekly	Daily or more	Weekly or more	Less than Weekly	Diet	Normal	No	Yes	No	No	No	0	0.7857	0.2857	0	0.0643	221	10976
Yes	14393	2016-06-10	Baseline	1	14393.1	NA	1622	No	No	No	No	LSU	Male	60.8192	African-American	Any	Weekly or more	Daily or more	Less than weekly	Weekly or more	Regular	Normal	No	No	No	No	No	18	0.2	0	0	0.1357	305	5725
Yes	14394	2016-06-10	Baseline	1	14394.1	NA	1622	Yes	No	No	No	LSU	Male	33.3151	African-American	None	Weekly or more	Daily or more	Weekly or more	Less than Weekly	Diet	Normal	No	No	No	Yes	No	0	0.0357	0	0	0.0643	916	19
Yes	14707	2016-06-14	Baseline	1	14707.1	2016-07-12	-28	Yes	Yes	No	No	LSU	Male	28.7671	African-American	NA	Weekly or more	Daily or more	Weekly or more	Less than Weekly	Diet	Normal	Yes	No	No	No	No	NA	NA	NA	NA	NA	7	206714
Yes	14598	2016-06-16	Baseline	1	14598.1	2006-05-15	3685	No	No	No	No	MCG	Female	47.0521	African-American	Any	Weekly or more	Daily or more	Weekly or more	NA	Diet	Normal	No	No	No	No	No	7	0.1429	0.3809	0.19643	0	594	NA
Yes	14397	2016-06-17	Baseline	1	14397.1	NA	898	No	No	No	No	LSU	Male	55.274	African-American	Any	Weekly or more	Daily or more	Weekly or more	Less than Weekly	Diet	Normal	No	No	No	No	No	1	0.0741	0	0	0.0571	513	19
Yes	14600	2016-06-22	Baseline	1	14600.1	2005-03-21	4111	Yes	No	No	No	MCG	Male	60.8904	African-American	NA	Weekly or more	Daily or more	Less than weekly	Weekly or more	Diet	Normal	NA	Yes	Yes	Yes	NA	20	0.6875	0	0.19643	0.0643	377	NA
Yes	14398	2016-06-17	Baseline	1	14398.1	NA	1629	Yes	No	Yes	No	LSU	Male	66.3753	African-American	None	Less than weekly	Daily or more	Weekly or more	Less than Weekly	Diet	Normal	No	No	Yes	No	No	22	0.1667	0	0.14286	0	322	19
Yes	14399	2016-06-17	Baseline	1	14399.1	NA	1629	Yes	No	No	No	LSU	Male	44.0384	African-American	None	Less than weekly	Less than daily	Weekly or more	Weekly or more	Regular	Normal	Yes	No	No	Yes	Yes	21	0.2857	0	0.17857	0.0286	286	19
Yes	14400	2016-06-17	Baseline	1	14400.1	NA	1629	Yes	No	No	No	LSU	Female	50.5918	African-American	None	Less than weekly	Less than daily	Less than weekly	Weekly or more	Diet	Normal	Yes	No	No	No	No	19	0.2778	0	0.07143	0	691	19
Yes	14708	2016-06-21	Baseline	1	14708.1	2016-06-21	0	Yes	No	No	No	LSU	Female	39.5425	African-American	None	Less than weekly	Daily or more	Weekly or more	Weekly or more	Diet	Normal	Yes	Yes	No	Yes	Yes	NA	NA	NA	NA	NA	643	27195
Yes	14401	2016-06-24	Baseline	1	14401.1	NA	1636	No	No	No	No	LSU	Male	53.9699	African-American	Any	Weekly or more	Daily or more	Weekly or more	Less than Weekly	Regular	Normal	No	No	No	No	No	7	0.119	0.0952	0	0.0286	668	19
Yes	14402	2016-06-24	Baseline	1	14402.1	2016-06-24	0	Yes	No	No	No	LSU	Male	48.1562	White	None	Weekly or more	Daily or more	Weekly or more	Weekly or more	Regular	Normal	No	No	No	Yes	NA	2	0.2115	0.0769	0	0.2357	338	1359660
Yes	14403	2016-06-24	Baseline	1	14403.1	NA	1636	Yes	No	No	No	LSU	Female	47.9205	African-American	None	Weekly or more	Daily or more	Weekly or more	Weekly or more	Diet	Normal	Yes	No	No	No	No	7	0.3571	0.0952	0.19643	0.0429	800	26
Yes	14404	2016-06-24	Baseline	1	14404.1	NA	1636	Yes	No	No	No	LSU	Female	32.8548	African-American	None	Weekly or more	Daily or more	Weekly or more	Weekly or more	Regular	Normal	Yes	Yes	No	Yes	Yes	3	0.1	0.08	0.03571	0.0714	530	19
Yes	14405	2016-06-24	Baseline	1	14405.1	NA	540	Yes	No	No	No	LSU	Female	36.3973	African-American	Any	Less than weekly	Daily or more	Weekly or more	Weekly or more	Regular	Normal	No	No	No	No	No	0	0.0893	0.0357	0.05357	0	1307	19
Yes	14709	2016-06-29	Baseline	1	14709.1	2016-06-29	0	No	Yes	No	No	LSU	Female	39.1726	African-American	Any	Weekly or more	Daily or more	Weekly or more	Weekly or more	Regular	Normal	No	No	No	No	No	NA	NA	NA	NA	NA	33	1041791
Yes	14601	2016-07-06	Baseline	1	14601.1	2012-06-18	1479	No	No	No	No	MCG	Female	60.663	African-American	Any	Weekly or more	Daily or more	Weekly or more	Less than Weekly	Diet	Normal	No	No	Yes	No	No	0	0.0179	0	0.01786	0.0071	1105	NA
Yes	14602	2016-07-07	Baseline	1	14602.1	2007-06-18	3307	No	No	No	No	MCG	Male	24.0247	African-American	None	Less than weekly	Daily or more	Less than weekly	Weekly or more	Diet	Normal	Yes	No	No	No	No	0	0.6607	0	0.14286	0.0286	714	359
Yes	14603	2016-07-11	Baseline	1	14603.1	2009-02-09	2709	No	No	No	No	MCG	Male	40.8521	African-American	None	Less than weekly	Daily or more	Weekly or more	Weekly or more	Regular	Normal	No	No	No	No	No	5	0.2609	0	0.17857	0.2	737	NA
Yes	14406	2016-07-15	Baseline	1	14406.1	NA	1657	No	No	No	No	LSU	Male	54.5205	African-American	Any	Less than weekly	Daily or more	Less than weekly	Less than Weekly	Regular	Normal	Yes	No	Yes	No	No	0	0.4107	0.2858	0	0.0643	381	84
Yes	14407	2016-07-15	Baseline	1	14407.1	NA	1657	No	No	No	No	LSU	Male	62.5178	African-American	Any	Weekly or more	Daily or more	Weekly or more	Weekly or more	Regular	Normal	No	Yes	No	Yes	No	11	0.1471	0.0294	0	0	750	19
Yes	14408	2016-07-15	Baseline	1	14408.1	NA	1657	Yes	No	Yes	No	LSU	Male	52.1808	White	Any	Weekly or more	Daily or more	Weekly or more	Less than Weekly	Diet	Normal	No	No	No	Yes	Yes	22	0	0	0	0.0929	385	19
Yes	14604	2016-07-20	Baseline	1	14604.1	2016-05-23	58	No	Yes	No	No	MCG	Male	59.7781	African-American	None	Less than weekly	Daily or more	Less than weekly	Weekly or more	Diet	Normal	Yes	No	Yes	No	No	3	0.38	0.6	0.28571	0.1786	180	501
Yes	14606	2016-07-27	Baseline	1	14606.1	2006-03-17	3785	Yes	Yes	No	No	MCG	Male	52.8329	African-American	Any	Less than weekly	Daily or more	Less than weekly	Weekly or more	Regular	Normal	No	No	No	No	No	NA	NA	NA	NA	NA	587	NA
Yes	14607	2016-07-27	Baseline	1	14607.1	2007-03-22	3415	No	No	No	No	MCG	Male	55.4521	African-American	None	Less than weekly	Less than daily	Less than weekly	Weekly or more	Regular	Normal	Yes	No	Yes	No	No	2	0.4615	0.0962	0.25	0.1357	180	468
Yes	14412	2016-07-22	Baseline	1	14412.1	2015-04-21	458	No	No	No	No	LSU	Male	48.137	African-American	Any	Weekly or more	Daily or more	Weekly or more	Weekly or more	Regular	Normal	Yes	No	Yes	Yes	No	2	0.2115	0.0961	0	0.05	914	19
Yes	14413	2016-07-22	Baseline	1	14413.1	NA	1298	Yes	No	No	No	LSU	Male	43.3096	African-American	None	Less than weekly	Daily or more	Less than weekly	Less than Weekly	Regular	Normal	Yes	No	Yes	Yes	No	1	0.8148	0.3889	0.08929	0.2786	260	19
Yes	14415	2016-07-29	Baseline	1	14415.1	NA	575	Yes	No	No	No	LSU	Female	44.6055	African-American	Any	Weekly or more	Daily or more	Weekly or more	Less than Weekly	Regular	Normal	Yes	No	No	No	No	7	0.2143	0.0238	0	0.0857	423	19
Yes	14416	2016-07-29	Baseline	1	14416.1	NA	1671	No	No	No	No	LSU	Male	57.4219	African-American	Any	Weekly or more	Daily or more	Weekly or more	Weekly or more	Regular	Normal	No	Yes	No	No	No	2	0.2692	0.1731	0	0.1357	382	19
Yes	14417	2016-07-29	Baseline	1	14417.1	NA	1671	No	No	No	No	LSU	Male	62.7945	African-American	None	Weekly or more	Daily or more	Weekly or more	Less than Weekly	Diet	Normal	No	No	Yes	No	No	11	0.5294	0.2059	0.14286	0.0143	211	19
Yes	14418	2016-07-29	Baseline	1	14418.1	NA	1671	No	Yes	Yes	No	LSU	Male	68.3342	African-American	Any	Weekly or more	Daily or more	Weekly or more	Weekly or more	Regular	Normal	Yes	No	No	Yes	No	21	0.0714	0	0.07143	0.0286	905	19
Yes	14714	2016-08-01	Baseline	1	14714.1	2016-08-01	0	No	No	Yes	No	LSU	Female	34.8548	African-American	None	Weekly or more	Daily or more	Weekly or more	Less than Weekly	Regular	Normal	Yes	No	Yes	Yes	No	0	0.3571	0.1964	0.14286	0.0071	297	109047
Yes	14419	2016-07-29	Baseline	1	14419.1	2016-07-20	9	No	Yes	Yes	No	LSU	Female	33.3753	NA	None	Weekly or more	Daily or more	Weekly or more	Weekly or more	Regular	Normal	Yes	No	Yes	No	No	1	0.5926	0.5	0.57143	0.0286	191	174447
Yes	14420	2016-07-29	Baseline	1	14420.1	2016-07-18	11	Yes	No	No	No	LSU	Male	56.4274	White	Any	Less than weekly	Daily or more	Weekly or more	Weekly or more	Regular	Normal	No	Yes	No	Yes	No	0	0.125	0	0	0.0929	586	19
Yes	14414	2016-07-29	Baseline	1	14414.1	NA	1671	No	No	Yes	No	LSU	Male	30.989	African-American	Any	Less than weekly	Daily or more	Weekly or more	Less than Weekly	Regular	Normal	Yes	No	Yes	No	No	0	0.3929	0.0714	0	0.0714	334	19
Yes	14410	2016-07-22	Baseline	1	14410.1	NA	NA	No	No	No	No	LSU	Male	51.4	African-American	None	Weekly or more	Daily or more	Weekly or more	Weekly or more	Regular	Normal	Yes	No	Yes	Yes	Yes	7	0.1429	0.4762	0.23214	0.0929	273	19
Yes	14411	2016-07-22	Baseline	1	14411.1	NA	NA	No	No	No	No	LSU	Male	52.1205	African-American	Any	Less than weekly	Daily or more	Less than weekly	Less than Weekly	Regular	Normal	No	Yes	No	Yes	No	0	0.2143	0.0357	0	0.1143	946	19
Yes	14421	2016-08-05	Baseline	1	14421.1	2014-04-21	837	No	No	No	No	LSU	Male	25.7781	African-American	Any	Weekly or more	Daily or more	Weekly or more	Less than Weekly	Regular	Normal	No	No	Yes	No	No	1	0.7963	0.1852	0	0.0786	476	19
Yes	14608	2016-08-11	Baseline	1	14608.1	2015-09-14	332	Yes	Yes	No	No	MCG	Female	27.0411	African-American	NA	Less than weekly	Daily or more	Weekly or more	Less than Weekly	Regular	Normal	Yes	NA	Yes	No	No	0	0.0714	0	0	0.2	318	86
Yes	14609	2016-08-11	Baseline	1	14609.1	2008-07-17	2947	Yes	No	No	No	MCG	Female	48.9507	African-American	None	Weekly or more	Daily or more	Weekly or more	Weekly or more	Regular	High Sugar	No	No	No	Yes	Yes	5	0.1522	0.1087	0.17857	0.0429	1084	NA
Yes	14424	2016-08-12	Baseline	1	14424.1	NA	1685	Yes	No	No	No	LSU	Male	52.4301	African-American	None	Less than weekly	Daily or more	Less than weekly	Less than Weekly	Regular	Normal	No	No	Yes	No	No	22	0.6667	0	0.05357	0	510	19
Yes	14423	2016-08-12	Baseline	1	14423.1	NA	1685	Yes	No	No	No	LSU	Male	63.1425	African-American	Any	Less than weekly	Daily or more	Weekly or more	Less than Weekly	Regular	Normal	Yes	No	No	Yes	Yes	19	0.0556	0	0.10714	0.0571	631	42
Yes	14422	2016-08-12	Baseline	1	14422.1	NA	1685	No	Yes	Yes	No	LSU	Male	56.5041	African-American	None	Less than weekly	Daily or more	Weekly or more	Less than Weekly	Diet	Normal	No	Yes	No	Yes	Yes	26	0	0	0	0	93	102
Yes	14612	2016-08-18	Baseline	1	14612.1	2007-12-26	3158	No	Yes	No	No	MCG	Male	45.9781	African-American	None	Less than weekly	Less than daily	Less than weekly	Weekly or more	Diet	Normal	Yes	No	No	Yes	Yes	1	0.9259	0.1481	0.17857	0.0357	423	NA
Yes	14615	2016-08-24	Baseline	1	14615.1	2009-09-02	2548	Yes	No	Yes	No	MCG	Male	75.5918	African-American	None	Less than weekly	Less than daily	Weekly or more	Weekly or more	Diet	Normal	No	No	No	Yes	Yes	NA	NA	NA	0	0	886	NA
Yes	14428	2016-08-19	Baseline	1	14428.1	NA	1692	Yes	No	Yes	No	LSU	Female	37.1397	African-American	None	Weekly or more	Daily or more	Less than weekly	Weekly or more	Regular	Normal	Yes	Yes	No	No	No	7	0.0714	0	0.16071	0.1357	424	19
Yes	14429	2016-08-19	Baseline	1	14429.1	NA	1692	No	No	No	No	LSU	Female	51.3479	African-American	None	Less than weekly	Daily or more	Weekly or more	Weekly or more	Diet	Normal	No	No	No	No	No	15	0.1154	0.077	0.10714	0.0929	518	22
Yes	14427	2016-08-19	Baseline	1	14427.1	NA	1692	No	No	No	No	LSU	Male	47.8384	African-American	Any	Weekly or more	Daily or more	Weekly or more	Less than Weekly	Diet	Normal	No	No	No	No	No	6	0.2045	0.0455	0	0.05	565	19
Yes	14426	2016-08-19	Baseline	1	14426.1	NA	1692	No	No	No	No	LSU	Male	51.7945	African-American	Any	Weekly or more	Daily or more	Weekly or more	Weekly or more	Regular	Normal	No	No	No	No	No	1	0.4444	0.1481	0	0.0214	1000	19
Yes	14425	2016-08-19	Baseline	1	14425.1	NA	1326	Yes	No	No	No	LSU	Male	61.3479	African-American	Any	Less than weekly	Less than daily	Less than weekly	Less than Weekly	Regular	High Sugar	Yes	No	No	No	No	24	0.75	0.25	0.01786	0.0214	1195	19
Yes	14616	2016-08-31	Baseline	1	14616.1	2013-06-17	1171	No	Yes	Yes	No	MCG	Male	51.9644	White	None	Weekly or more	Daily or more	Weekly or more	NA	Regular	Normal	Yes	NA	No	Yes	Yes	NA	NA	NA	NA	NA	118	NA
Yes	14617	2016-09-01	Baseline	1	14617.1	2010-01-20	2416	Yes	No	No	No	MCG	Male	30.0274	African-American	NA	Weekly or more	Daily or more	Weekly or more	Weekly or more	Regular	Normal	Yes	Yes	Yes	Yes	Yes	NA	NA	NA	NA	NA	778	NA
Yes	14618	2016-09-08	Baseline	1	14618.1	2010-10-14	2156	No	Yes	Yes	No	MCG	Female	40.7918	African-American	Any	Less than weekly	Daily or more	Weekly or more	Weekly or more	Regular	High Sugar	No	NA	Yes	No	No	5	0.587	0.1087	0.39286	0.2429	103	41
Yes	14619	2016-09-08	Baseline	1	14619.1	2014-02-17	934	Yes	No	No	No	MCG	Male	30.7479	NA	None	Less than weekly	Daily or more	Less than weekly	Less than Weekly	Regular	Normal	Yes	Yes	Yes	Yes	Yes	1	0.8333	0.537	0.10714	0.0214	1661	NA
Yes	14433	2016-09-16	Baseline	1	14433.1	NA	624	Yes	No	No	No	LSU	Male	54.0219	African-American	Any	Weekly or more	Daily or more	Weekly or more	Weekly or more	Regular	High Sugar	Yes	Yes	Yes	Yes	NA	5	0.1522	0.6522	0.14286	0.2286	960	19
Yes	14434	2016-09-16	Baseline	1	14434.1	NA	1720	No	No	Yes	No	LSU	Male	56.189	African-American	Any	Weekly or more	Daily or more	Weekly or more	Less than Weekly	Regular	Normal	Yes	Yes	Yes	No	No	17	0.0909	0.1364	0	0.0214	630	19
Yes	14444	2016-09-30	Baseline	1	14444.1	NA	1734	No	No	No	No	LSU	Female	36.2411	African-American	Any	Less than weekly	Daily or more	Weekly or more	Weekly or more	Regular	Normal	Yes	Yes	No	No	No	9	0.2895	0	0.03571	0.0357	774	19
Yes	14439	2016-09-23	Baseline	1	14439.1	NA	1727	No	Yes	Yes	No	LSU	Male	37.0137	African-American	Any	Less than weekly	Daily or more	Weekly or more	Less than Weekly	Regular	Normal	Yes	Yes	Yes	No	No	5	0.0435	0.0435	0.125	0.0571	1250	NA
Yes	14440	2016-09-23	Baseline	1	14440.1	2016-06-07	108	Yes	No	No	No	LSU	Male	58.3178	African-American	Any	Weekly or more	Daily or more	Weekly or more	Less than Weekly	Regular	Normal	Yes	Yes	No	No	No	12	0.0625	0.0625	0.125	0.0714	452	NA
Yes	14441	2016-09-23	Baseline	1	14441.1	NA	996	No	Yes	No	No	LSU	Male	39.4055	African-American	Any	Less than weekly	Daily or more	Weekly or more	Less than Weekly	Regular	Normal	Yes	Yes	No	Yes	No	0	0.1429	0.1071	0.03571	0.0071	170	NA
Yes	14442	2016-09-23	Baseline	1	14442.1	NA	1727	No	No	No	No	LSU	Male	47.2603	African-American	Any	Weekly or more	Daily or more	Weekly or more	Less than Weekly	Regular	Normal	No	Yes	No	Yes	Yes	3	0.28	0	0	0.1357	809	NA
Yes	14443	2016-09-23	Baseline	1	14443.1	NA	1727	No	No	No	No	LSU	Male	69.0712	White	Any	Weekly or more	Daily or more	Weekly or more	Weekly or more	Diet	Normal	No	No	No	No	No	9	0.1053	0.2632	0	0.0786	399	28
Yes	14445	2016-10-07	Baseline	1	14445.1	NA	280	Yes	Yes	No	No	LSU	Male	32.0274	African-American	None	Less than weekly	Daily or more	Weekly or more	Weekly or more	Regular	Normal	No	Yes	Yes	No	No	2	0.4808	0.1538	0.17857	0.0286	183	NA
Yes	14432	2016-09-02	Baseline	1	14432.1	NA	610	Yes	Yes	Yes	No	LSU	Female	45.0137	African-American	Any	Less than weekly	Daily or more	Less than weekly	Less than Weekly	Regular	Normal	Yes	No	No	No	No	12	0.375	0.1875	0.25	0.0714	723	NA
Yes	14430	2016-09-02	Baseline	1	14430.1	NA	1706	Yes	No	No	No	LSU	Female	53.789	African-American	Any	Less than weekly	Daily or more	Weekly or more	Weekly or more	Regular	Normal	Yes	No	No	No	No	18	0	0	0.08929	0.0071	435	19
Yes	14431	2016-09-02	Baseline	1	14431.1	NA	1340	Yes	Yes	No	Yes	LSU	Female	36.7507	African-American	None	Less than weekly	Daily or more	Weekly or more	Weekly or more	Regular	Normal	Yes	Yes	No	Yes	Yes	8	0.125	0.025	0.48214	0.0357	116	38
Yes	14719	2016-10-12	Baseline	1	14719.1	2016-10-11	1	Yes	No	No	No	LSU	Male	31.7041	NA	None	Weekly or more	Daily or more	Weekly or more	Weekly or more	Regular	Normal	No	Yes	Yes	No	No	NA	NA	NA	NA	NA	399	61066
Yes	14717	2016-10-12	Baseline	1	14717.1	2016-10-11	1	Yes	Yes	No	No	LSU	Male	36.2137	NA	Any	Less than weekly	Daily or more	Weekly or more	Less than Weekly	Regular	Normal	No	Yes	No	Yes	NA	NA	NA	NA	NA	NA	426	1751589
Yes	14718	2016-09-14	Baseline	1	14718.1	2016-09-14	0	Yes	No	No	No	LSU	Male	31.5342	African-American	None	Weekly or more	Daily or more	Weekly or more	Weekly or more	Regular	Normal	Yes	Yes	Yes	No	No	0	0.4464	0.3929	0	0.0429	475	8431
Yes	14450	2016-10-14	Baseline	1	14450.1	NA	1382	No	No	No	No	LSU	Male	46.4466	White	None	Less than weekly	Less than daily	Less than weekly	Weekly or more	Regular	Normal	Yes	No	Yes	Yes	Yes	8	0.15	0.6	0.46429	0.0143	617	23
Yes	14449	2016-10-14	Baseline	1	14449.1	NA	652	Yes	No	No	No	LSU	Male	57.6438	African-American	None	Less than weekly	Daily or more	Less than weekly	Weekly or more	Regular	Normal	Yes	No	No	No	No	24	0	0.125	0	0	424	NA
Yes	14448	2016-10-14	Baseline	1	14448.1	NA	1748	No	No	No	No	LSU	Male	52.6438	White	None	Weekly or more	Daily or more	Weekly or more	Less than Weekly	Diet	Normal	No	NA	No	Yes	No	0	0.1964	0.2143	0.125	0.2357	540	NA
Yes	14451	2016-10-14	Baseline	1	14451.1	2016-10-12	2	Yes	No	No	No	LSU	Male	44.3671	African-American	None	Less than weekly	Daily or more	Weekly or more	Less than Weekly	Regular	Normal	Yes	Yes	Yes	Yes	Yes	14	0.3214	0.2857	0.10714	0	842	98
Yes	14456	2016-10-26	Baseline	1	14456.1	2016-10-26	0	Yes	No	No	No	LSU	Male	41.2849	African-American	None	Less than weekly	Daily or more	Less than weekly	Weekly or more	Regular	Normal	Yes	No	Yes	Yes	Yes	0	0.0357	0.0714	0.03571	0	598	132152
Yes	14455	2016-10-21	Baseline	1	14455.1	NA	1755	Yes	No	No	No	LSU	Female	43.8384	White	Any	Weekly or more	Daily or more	Less than weekly	Less than Weekly	Regular	Normal	Yes	No	No	Yes	No	4	0.3542	0.125	0.10714	0.0929	1100	NA
Yes	14454	2016-10-21	Baseline	1	14454.1	NA	659	Yes	No	No	No	LSU	Male	32.3753	White	Any	Less than weekly	Daily or more	Weekly or more	Less than Weekly	Regular	Normal	Yes	No	No	Yes	No	22	0.1667	0	0.25	0.0286	578	NA
Yes	14452	2016-10-21	Baseline	1	14452.1	NA	1755	No	No	No	No	LSU	Male	51.6027	African-American	NA	Less than weekly	Daily or more	Less than weekly	Less than Weekly	Regular	Normal	No	No	Yes	No	No	11	0.0588	0	0.05357	0.0143	263	58
Yes	14460	2016-10-28	Baseline	1	14460.1	NA	1762	Yes	Yes	No	No	LSU	Female	51.2575	African-American	None	Less than weekly	Daily or more	Less than weekly	Less than Weekly	Diet	Normal	Yes	No	Yes	No	No	2	0.6346	0.1346	0.125	0.0286	148	125
Yes	14459	2016-10-28	Baseline	1	14459.1	NA	1762	Yes	No	No	No	LSU	Male	41.3918	African-American	Any	Less than weekly	Daily or more	Weekly or more	Weekly or more	Regular	Normal	Yes	Yes	Yes	Yes	Yes	4	0.0417	0.125	0	0.0143	783	NA
Yes	14461	2016-11-01	Baseline	1	14461.1	2016-11-01	0	Yes	No	No	No	LSU	Female	56.3151	White	None	Less than weekly	Daily or more	Weekly or more	Weekly or more	Diet	Normal	No	No	No	No	No	10	0.3889	0.1667	0.42857	0.0071	32	19809
Yes	14462	2016-11-04	Baseline	1	14462.1	2016-11-04	0	No	No	No	No	LSU	Male	41.7096	African-American	None	Weekly or more	Daily or more	Weekly or more	Weekly or more	Regular	Normal	Yes	No	Yes	Yes	Yes	2	0.3462	0.0577	0.25	0.1643	846	NA
Yes	14620	2016-11-10	Baseline	1	14620.1	2014-10-16	756	No	No	No	No	MCG	Male	28.6137	African-American	NA	Weekly or more	Daily or more	Weekly or more	Less than Weekly	NA	Normal	No	No	No	No	No	NA	NA	NA	NA	NA	328	NA
Yes	14435	2016-09-16	Baseline	1	14435.1	NA	1720	Yes	No	No	No	LSU	Male	54.6027	White	Any	Less than weekly	Daily or more	Less than weekly	Weekly or more	Regular	Normal	No	No	No	No	No	0	0.1071	0.0357	0	0.0929	242	NA
Yes	14463	2016-11-11	Baseline	1	14463.1	NA	1776	No	No	No	No	LSU	Male	52.0603	White	Any	Weekly or more	Daily or more	Weekly or more	Weekly or more	Regular	Normal	No	Yes	Yes	No	No	3	0.14	0.04	0	0.1857	355	NA
Yes	14464	2016-11-11	Baseline	1	14464.1	NA	1776	Yes	No	No	No	LSU	Male	52.9562	African-American	None	Less than weekly	Daily or more	Less than weekly	Weekly or more	Diet	Normal	No	No	No	No	No	4	0.1667	0.0417	0.23214	0.0357	376	NA
Yes	14465	2016-11-11	Baseline	1	14465.1	NA	1410	No	Yes	No	No	LSU	Female	63.3726	African-American	Any	Weekly or more	Daily or more	Less than weekly	Less than Weekly	Diet	Normal	No	No	No	No	No	12	0.0313	0.0625	0	0.1143	576	NA
Yes	14466	2016-11-11	Baseline	1	14466.1	NA	1776	No	No	No	No	LSU	Male	58.0849	African-American	Any	Less than weekly	Daily or more	Less than weekly	Less than Weekly	Diet	Normal	No	No	No	Yes	NA	9	0.0526	0	0	0.0714	838	NA
Yes	14622	2016-11-21	Baseline	1	14622.1	2007-01-01	3612	No	No	No	No	MCG	Male	38.1452	White	Any	Weekly or more	Daily or more	Weekly or more	Weekly or more	Diet	Normal	No	Yes	No	No	No	2	0.2308	0.0385	0	0	582	NA
Yes	14475	2016-11-21	Baseline	1	14475.1	2016-11-21	0	Yes	No	No	No	LSU	Male	30.2356	African-American	None	Less than weekly	Daily or more	Weekly or more	Weekly or more	Regular	Normal	Yes	Yes	No	Yes	Yes	3	0	0	0.03571	0.1071	581	7514
Yes	14470	2016-11-18	Baseline	1	14470.1	NA	687	Yes	No	No	No	LSU	Male	44.7178	African-American	None	Weekly or more	Daily or more	Less than weekly	Weekly or more	Regular	Normal	Yes	Yes	Yes	No	No	3	0.24	0.5	0.25	0.0357	1006	NA
Yes	14471	2016-11-18	Baseline	1	14471.1	NA	1783	No	No	Yes	No	LSU	Female	55.3699	African-American	Any	Weekly or more	Daily or more	Less than weekly	Weekly or more	Regular	Normal	Yes	No	No	Yes	No	10	0.0556	0	0	0.0643	475	NA
Yes	14473	2016-11-18	Baseline	1	14473.1	NA	1783	Yes	No	No	No	LSU	Female	40.1918	White	None	Less than weekly	Daily or more	Less than weekly	NA	Regular	Normal	Yes	No	No	No	No	0	0.1071	0	0.08929	0.0714	249	48
Yes	14472	2016-11-18	Baseline	1	14472.1	NA	1783	Yes	No	No	No	LSU	Male	64.9753	African-American	Any	Weekly or more	Daily or more	Weekly or more	Less than Weekly	Diet	Normal	No	No	No	No	No	23	0	0	0	0.0071	1053	NA
Yes	14623	2016-11-29	Baseline	1	14623.1	2012-12-17	1443	Yes	No	No	No	MCG	Male	34.3151	African-American	None	NA	Daily or more	Weekly or more	Weekly or more	Diet	Normal	No	No	No	No	No	3	0.52	0.32	0.5	0.3357	273	NA
Yes	14624	2016-11-29	Baseline	1	14624.1	2006-11-14	3668	No	Yes	No	No	MCG	Male	49.0986	African-American	Any	Weekly or more	Daily or more	Weekly or more	Less than Weekly	Regular	Normal	Yes	No	Yes	No	No	5	0.2609	0.1739	0.125	0.05	159	118904
Yes	14476	2016-12-02	Baseline	1	14476.1	NA	1066	No	Yes	Yes	No	LSU	Male	41.8548	African-American	Any	Weekly or more	Daily or more	Weekly or more	Weekly or more	Regular	Normal	No	No	No	No	No	14	0.0714	0	0.26786	0	238	50
Yes	14477	2016-12-02	Baseline	1	14477.1	NA	1797	Yes	No	Yes	No	LSU	Male	62.0027	White	None	Weekly or more	Daily or more	Less than weekly	Weekly or more	Diet	Normal	No	No	No	No	No	2	0.0577	0.0769	0	0.5143	896	NA
Yes	14478	2016-12-02	Baseline	1	14478.1	NA	1797	No	No	No	No	LSU	Male	57.3589	African-American	Any	Weekly or more	Daily or more	Weekly or more	Weekly or more	Diet	Normal	No	Yes	No	No	No	2	0.1923	0.0769	0	0.0357	1140	NA
Yes	14479	2016-12-02	Baseline	1	14479.1	NA	1797	No	No	Yes	No	LSU	Male	51.9726	African-American	None	Less than weekly	Daily or more	Less than weekly	Weekly or more	Regular	Normal	Yes	No	Yes	No	No	24	0.125	0	0	0.0143	348	NA
Yes	14627	2016-12-14	Baseline	1	14627.1	2014-12-31	714	No	No	No	No	MCG	Male	24.9123	African-American	Any	Weekly or more	Daily or more	Weekly or more	Less than Weekly	Regular	Normal	No	No	No	No	No	0	0.125	0	0	0	379	NA
Yes	14628	2016-12-14	Baseline	1	14628.1	2013-06-11	1282	Yes	No	No	No	MCG	Male	30.4575	African-American	None	Less than weekly	Daily or more	Less than weekly	Weekly or more	Regular	High Sugar	Yes	Yes	No	Yes	NA	5	0.1304	0.087	0.07143	0.0214	999	NA
Yes	14488	2016-12-16	Baseline	1	14488.1	NA	1811	Yes	No	No	No	LSU	Male	41.2219	African-American	Any	Weekly or more	Daily or more	Weekly or more	Less than Weekly	Diet	Normal	No	No	No	No	No	9	0.1316	0.1053	0.39286	0	1098	31
Yes	14484	2016-12-16	Baseline	1	14484.1	NA	1811	Yes	No	No	No	LSU	Male	64.6712	African-American	Any	Less than weekly	Daily or more	Less than weekly	Less than Weekly	Diet	Normal	No	No	No	No	No	8	0	0	0.35714	0.05	219	NA
Yes	14486	2016-12-16	Baseline	1	14486.1	NA	350	Yes	Yes	No	No	LSU	Female	37.0904	African-American	Any	Weekly or more	Daily or more	Weekly or more	Less than Weekly	Regular	Normal	No	No	No	No	No	2	0.4231	0.2115	0.16071	0	418	NA
Yes	14485	2016-12-16	Baseline	1	14485.1	NA	1445	No	No	Yes	No	LSU	Female	42.1068	African-American	NA	Weekly or more	Daily or more	Weekly or more	Less than Weekly	Regular	High Sugar	No	No	No	No	No	0	0.0357	0.125	0.10714	0.05	505	NA
Yes	14480	2016-12-09	Baseline	1	14480.1	NA	1804	Yes	No	No	No	LSU	Male	57.5753	African-American	Any	Weekly or more	Daily or more	Weekly or more	Weekly or more	Regular	Normal	No	No	No	No	No	3	0.2	0.16	0.23214	0.0286	806	NA
Yes	14481	2016-12-09	Baseline	1	14481.1	NA	708	Yes	No	No	No	LSU	Male	38.5726	NA	None	Less than weekly	Daily or more	Weekly or more	Weekly or more	Diet	Normal	No	Yes	No	Yes	Yes	3	0.06	0.2	0.10714	0.0071	1335	111
Yes	14482	2016-12-09	Baseline	1	14482.1	NA	1804	Yes	No	Yes	No	LSU	Male	72.8904	African-American	None	Less than weekly	Less than daily	Weekly or more	Weekly or more	Regular	Normal	Yes	No	No	No	No	25	0	0	0.03571	0.1071	184	NA
Yes	14491	2017-01-06	Baseline	1	14491.1	NA	736	No	No	No	No	LSU	Male	48.4247	White	Any	Weekly or more	Daily or more	Weekly or more	Weekly or more	Regular	Normal	Yes	No	No	No	No	9	0.0526	0	0.14286	0.1	496	22
Yes	14490	2017-01-06	Baseline	1	14490.1	NA	1832	Yes	Yes	No	No	LSU	Male	57.3534	African-American	Any	Weekly or more	Daily or more	Weekly or more	Weekly or more	Regular	Normal	Yes	No	No	No	No	5	0.1087	0.2174	0.01786	0.0571	141	NA
Yes	14492	2017-01-13	Baseline	1	14492.1	NA	1839	Yes	No	No	No	LSU	Male	48.9589	African-American	Any	Weekly or more	Daily or more	Weekly or more	Weekly or more	Regular	Normal	No	No	No	No	No	5	0.1957	0.3913	0.07143	0.1643	705	NA
Yes	14493	2017-01-13	Baseline	1	14493.1	NA	1839	No	Yes	No	No	LSU	Male	52.5233	African-American	Any	Less than weekly	Daily or more	Weekly or more	Weekly or more	Regular	Normal	Yes	No	Yes	Yes	NA	15	0.4615	0	0.14286	0.05	155	NA
Yes	14494	2017-01-13	Baseline	1	14494.1	NA	1473	No	No	No	No	LSU	Male	26.5945	African-American	None	Less than weekly	Daily or more	Weekly or more	Weekly or more	Regular	Normal	No	Yes	No	No	No	0	0.6429	0.0714	0	0.0143	528	NA
Yes	14498	2017-01-13	Baseline	1	14498.1	NA	1839	No	No	No	No	LSU	Female	53.8849	African-American	None	Weekly or more	Daily or more	Less than weekly	Weekly or more	Diet	Normal	Yes	No	No	No	No	18	0	0.1	0.05357	0	822	NA
Yes	14495	2017-01-13	Baseline	1	14495.1	NA	1839	Yes	No	No	No	LSU	Male	50.7863	African-American	Any	Weekly or more	Daily or more	Less than weekly	Weekly or more	Regular	Normal	Yes	No	Yes	No	No	23	0	0	0.17857	0.0143	417	NA
Yes	14496	2017-01-13	Baseline	1	14496.1	NA	1839	No	No	No	No	LSU	Male	66.9836	White	Any	Less than weekly	Daily or more	Weekly or more	Less than Weekly	Regular	Normal	No	Yes	No	No	No	21	0	0	0	0	283	NA
Yes	14497	2017-01-13	Baseline	1	14497.1	NA	1839	Yes	No	No	No	LSU	Male	54.211	African-American	Any	Weekly or more	Daily or more	Weekly or more	Weekly or more	Regular	Normal	Yes	No	No	No	No	10	0.0556	0.0556	0	0.0214	579	NA
Yes	14902	2017-01-17	Baseline	1	14902.1	2017-01-18	-1	No	Yes	No	No	LSU	Male	30.2082	African-American	None	Less than weekly	Daily or more	Weekly or more	Weekly or more	Diet	Normal	No	No	No	No	No	0	0.3929	0.3929	0	0.1643	123	264376
Yes	14903	2017-01-20	Baseline	1	14903.1	NA	1846	Yes	No	No	No	LSU	Male	55.3507	African-American	Any	Weekly or more	Daily or more	Weekly or more	Less than Weekly	Regular	Normal	Yes	No	No	No	No	8	0	0.05	0.07143	0.0214	708	NA
Yes	14630	2017-01-26	Baseline	1	14630.1	2007-01-16	3663	Yes	No	No	No	MCG	Male	53.9836	White	Any	Less than weekly	Daily or more	Weekly or more	Weekly or more	Regular	Normal	Yes	No	No	No	No	0	0.0714	0.0536	0	0	989	NA
Yes	14631	2017-01-26	Baseline	1	14631.1	2007-03-20	3600	Yes	Yes	No	No	MCG	Male	54.0822	African-American	None	Less than weekly	Less than daily	Less than weekly	Less than Weekly	Diet	Normal	No	No	Yes	No	No	8	0.675	0.25	0.42857	0.2643	179	5135
Yes	14906	2017-01-27	Baseline	1	14906.1	NA	1853	No	No	No	No	LSU	Male	48.5014	African-American	None	Weekly or more	Daily or more	Weekly or more	Less than Weekly	Diet	Normal	No	Yes	No	No	No	1	0.2037	0.0926	0	0.0429	409	NA
Yes	14905	2017-01-27	Baseline	1	14905.1	NA	1853	No	Yes	No	No	LSU	Male	56.011	White	Any	Weekly or more	Daily or more	Weekly or more	Weekly or more	Regular	Normal	Yes	No	No	NA	NA	11	0.1176	0.0882	0.03571	0.0429	542	NA
Yes	14629	2017-01-09	Baseline	1	14629.1	2016-11-28	42	Yes	No	No	No	MCG	Male	31.5644	African-American	Any	Weekly or more	Daily or more	Weekly or more	Less than Weekly	Regular	Normal	No	NA	No	No	No	NA	NA	NA	NA	NA	479	59
Yes	14632	2017-02-02	Baseline	1	14632.1	2007-01-01	3685	No	No	No	No	MCG	Female	61.8082	White	None	Weekly or more	Daily or more	Weekly or more	Less than Weekly	Diet	Normal	No	No	No	No	No	5	0.2174	0.0217	0	0.1929	483	NA
Yes	14633	2017-02-02	Baseline	1	14633.1	2011-04-13	2122	No	No	No	No	MCG	Female	51.2274	African-American	None	Less than weekly	Less than daily	Less than weekly	Less than Weekly	Regular	Normal	No	No	No	Yes	No	5	0.5217	0.3478	0.19643	0.0571	NA	831
Yes	14910	2017-04-03	Baseline	1	14910.1	NA	1919	Yes	No	No	No	LSU	Male	53.411	White	Any	Weekly or more	Daily or more	Less than weekly	Weekly or more	Diet	Normal	No	Yes	No	Yes	Yes	3	0	0	0	0.2571	830	NA
Yes	14907	2017-04-03	Baseline	1	14907.1	NA	1919	Yes	Yes	No	No	LSU	Male	27.5644	African-American	Any	NA	Daily or more	Weekly or more	Weekly or more	Regular	Normal	Yes	No	Yes	No	No	8	0.3	0.1	0.10714	0	329	2061
Yes	14908	2017-04-03	Baseline	1	14908.1	NA	458	No	No	No	No	LSU	Male	56.8274	African-American	Any	Less than weekly	Daily or more	Weekly or more	Weekly or more	Regular	Normal	Yes	No	No	Yes	NA	21	0.1429	0.2857	0	0.0214	147	172394
Yes	14911	2017-02-07	Baseline	1	14911.1	2017-02-27	-20	Yes	No	No	No	LSU	Male	25.2	African-American	None	Weekly or more	Daily or more	Weekly or more	Weekly or more	Regular	Normal	No	Yes	Yes	Yes	Yes	1	0.4074	0.2222	0	0.05	259	9708
Yes	14913	2017-02-10	Baseline	1	14913.1	NA	1501	Yes	No	No	No	LSU	Male	47.2658	African-American	None	Less than weekly	Daily or more	Weekly or more	Less than Weekly	Regular	Normal	No	No	No	No	No	17	0.1818	0	0.21429	0.0357	587	NA
Yes	14912	2017-02-10	Baseline	1	14912.1	NA	1867	Yes	No	No	No	LSU	Male	50.3699	African-American	Any	Less than weekly	Daily or more	Weekly or more	Weekly or more	Regular	Normal	Yes	No	No	No	No	7	0.2381	0.2619	0.01786	0.0143	679	NA
Yes	14634	2017-02-16	Baseline	1	14634.1	2014-07-15	947	No	No	No	No	MCG	Male	60.2548	African-American	None	Less than weekly	Less than daily	Weekly or more	Weekly or more	Diet	Normal	Yes	No	Yes	No	No	NA	NA	NA	NA	NA	317	40
Yes	14635	2017-02-16	Baseline	1	14635.1	2010-07-29	2394	Yes	No	No	No	MCG	Female	66.989	African-American	None	Less than weekly	Less than daily	Weekly or more	Weekly or more	Diet	Normal	No	No	No	No	No	NA	NA	NA	NA	NA	NA	278
Yes	14636	2017-03-02	Baseline	1	14636.1	2008-10-16	3059	Yes	No	No	No	MCG	Female	53.8137	African-American	NA	Less than weekly	Daily or more	Weekly or more	NA	Diet	Normal	No	No	No	Yes	No	16	0.1667	0.1667	0	0	476	NA
Yes	14637	2017-03-02	Baseline	1	14637.1	2009-09-28	2712	Yes	No	No	No	MCG	Female	31.0438	African-American	Any	Weekly or more	Daily or more	Weekly or more	Less than Weekly	Regular	Normal	No	No	No	No	No	NA	NA	NA	NA	NA	631	597
Yes	14915	2017-03-09	Baseline	1	14915.1	2017-03-09	0	Yes	No	No	No	LSU	Male	20.2356	African-American	Any	Weekly or more	Daily or more	Less than weekly	Less than Weekly	Diet	Normal	No	No	No	No	No	0	0	0	0.03571	0.0571	502	434176
Yes	14916	2017-03-20	Baseline	1	14916.1	2017-03-17	3	Yes	No	No	No	LSU	Male	50.5863	African-American	None	Weekly or more	Daily or more	Weekly or more	Weekly or more	Regular	Normal	Yes	No	No	Yes	No	14	0.4286	0.0357	0.14286	0	395	152709
Yes	14638	2017-03-23	Baseline	1	14638.1	2015-12-14	465	Yes	No	No	No	MCG	Female	54.3863	African-American	Any	Weekly or more	Daily or more	Weekly or more	Weekly or more	Diet	High Sugar	No	No	No	No	No	4	0.2917	0	0.03571	0.1857	2060	NA
Yes	14382	2016-05-11	Baseline	1	14382.1	NA	1592	No	No	No	No	LSU	Male	50.2027	African-American	Any	Less than weekly	Daily or more	Weekly or more	Less than Weekly	Diet	Normal	No	No	No	No	No	2	0.2115	0	0	0.1571	543	19
Yes	14918	2017-03-27	Baseline	1	14918.1	2017-03-27	0	Yes	Yes	No	No	LSU	Male	21.6959	African-American	None	Less than weekly	Daily or more	Less than weekly	Less than Weekly	Regular	Normal	Yes	No	Yes	Yes	Yes	0	0	0.0714	0.14286	0.0857	252	90993
Yes	14919	2017-04-19	Baseline	1	14919.1	2017-04-18	1	Yes	No	No	No	LSU	Male	26.6466	African-American	Any	Weekly or more	Daily or more	Weekly or more	Less than Weekly	Regular	Normal	Yes	No	Yes	No	No	0	0	0	0.55357	0.1071	468	468
Yes	14920	2017-05-15	Baseline	1	14920.1	2017-05-11	4	No	No	No	No	LSU	Male	29.3397	African-American	Any	Weekly or more	Daily or more	Weekly or more	Less than Weekly	Diet	Normal	No	No	Yes	No	No	0	0.1429	0.25	0	0	436	12367
Yes	14640	2017-05-17	Baseline	1	14640.1	2016-05-02	380	Yes	No	No	No	MCG	Male	30.6603	African-American	Any	Weekly or more	Daily or more	Weekly or more	Less than Weekly	Regular	Normal	Yes	Yes	Yes	No	No	2	0	0	0.14286	0.25	NA	435
Yes	14639	2017-04-10	Baseline	1	14639.1	2007-06-11	3591	Yes	Yes	NA	No	MCG	NA	NA	NA	NA	NA	NA	NA	NA	NA	Normal	NA	NA	NA	NA	NA	NA	NA	NA	NA	NA	24	620257
Yes	14921	2017-06-05	Baseline	1	14921.1	2017-07-06	-31	Yes	No	No	No	LSU	Male	22.463	African-American	None	Less than weekly	Daily or more	Less than weekly	Weekly or more	Regular	Normal	Yes	Yes	Yes	No	No	0	0.0357	0	0.25	0.0643	420	40166
Yes	14923	2017-06-16	Baseline	1	14923.1	2017-06-28	-12	Yes	No	No	No	LSU	Female	42.9589	White	None	Less than weekly	Daily or more	Weekly or more	Weekly or more	Regular	Normal	Yes	No	Yes	Yes	No	4	0.0417	0.2708	0.03571	0	67	560746
Yes	14924	2017-06-16	Baseline	1	14924.1	2017-06-26	-10	No	No	NA	No	LSU	Male	38.2301	NA	None	Weekly or more	Daily or more	Weekly or more	Less than Weekly	Diet	Normal	Yes	No	Yes	No	No	0	0.2321	0.2679	0.16071	0.0286	864	NA
Yes	14925	2017-06-30	Baseline	1	14925.1	2018-08-04	-400	Yes	No	No	No	LSU	Male	45.0438	White	None	Less than weekly	Less than daily	Weekly or more	Less than Weekly	Regular	High Sugar	Yes	Yes	Yes	Yes	No	21	0	0	0.14286	0	483	33436
Yes	14926	2017-06-27	Baseline	1	14926.1	2017-06-20	7	No	Yes	No	No	LSU	Male	55.2959	African-American	None	Less than weekly	Less than daily	Less than weekly	Weekly or more	Regular	Normal	Yes	No	No	No	No	6	0	0.1136	0.01786	0.0286	186	10140
Yes	14927	2017-07-12	Baseline	1	14927.1	2017-07-15	-3	No	No	No	No	LSU	Female	48.6192	African-American	None	Weekly or more	Daily or more	Weekly or more	Weekly or more	Regular	Normal	Yes	Yes	Yes	Yes	NA	12	0.0313	0	0.125	0.0214	1280	NA
Yes	14928	2017-07-19	Baseline	1	14928.1	2017-07-12	7	Yes	No	No	No	LSU	Male	33.6027	African-American	None	Less than weekly	Daily or more	Weekly or more	Less than Weekly	Regular	Normal	Yes	Yes	Yes	Yes	Yes	3	0.3	0.3	0.14286	0	77	NA
No	14930	2017-08-02	Baseline	1	14930.1	NA	NA	No	No	No	No	LSU	Male	48.2548	African-American	None	Less than weekly	Daily or more	Weekly or more	Less than Weekly	Regular	Normal	No	Yes	Yes	No	No	3	0.18	0.14	0.07143	0.1143	NA	NA
No	14929	2017-07-18	Baseline	1	14929.1	2017-07-19	-1	Yes	No	No	No	LSU	Female	38.3041	African-American	Any	Less than weekly	Daily or more	Weekly or more	Less than Weekly	Regular	High Sugar	Yes	Yes	Yes	Yes	Yes	2	0.0385	0	0	0.3	NA	NA
No	14931	2017-09-05	Baseline	1	14931.1	2018-09-05	-365	Yes	No	No	No	LSU	Male	69.0877	White	Any	Weekly or more	Daily or more	Less than weekly	Less than Weekly	Diet	Normal	No	Yes	No	Yes	No	0	0	0.0357	0	0.5357	NA	NA
No	14932	2017-09-05	Baseline	1	14932.1	NA	NA	No	No	No	No	LSU	Male	34.5671	White	None	Less than weekly	Daily or more	Less than weekly	Less than Weekly	Diet	High Sugar	Yes	Yes	Yes	Yes	No	6	0	0	0.01786	0.0643	NA	NA
No	14933	2017-09-05	Baseline	1	14933.1	2017-09-05	0	No	No	No	No	LSU	Male	31.7808	White	None	Weekly or more	Daily or more	Weekly or more	Weekly or more	Regular	Normal	No	Yes	Yes	Yes	Yes	0	0	0	0	0	NA	NA
No	14934	2017-09-11	Baseline	1	14934.1	2017-09-15	-4	Yes	Yes	Yes	No	LSU	Male	29.0219	African-American	None	Less than weekly	Daily or more	Weekly or more	Less than Weekly	Regular	Normal	No	Yes	Yes	No	No	0	0	0	0	0.2	NA	NA
No	14935	2017-09-12	Baseline	1	14935.1	NA	NA	Yes	No	No	No	LSU	Male	24.8986	White	None	Weekly or more	Daily or more	Less than weekly	Less than Weekly	Regular	Normal	No	Yes	Yes	No	No	0	0	0	0.07143	0.0357	NA	NA
No	14936	2017-09-12	Baseline	1	14936.1	2017-11-16	-65	Yes	No	No	No	LSU	Male	24.1178	White	Any	Less than weekly	Daily or more	Less than weekly	Less than Weekly	Regular	Normal	No	Yes	Yes	Yes	Yes	0	0	0	0.14286	0.0071	NA	NA
No	14937	2017-09-12	Baseline	1	14937.1	2018-09-13	-366	Yes	No	No	No	LSU	Male	19.6877	White	Any	Less than weekly	Daily or more	Weekly or more	Less than Weekly	Regular	Normal	No	No	Yes	No	No	0	0.1071	0	0.03571	0.2286	NA	NA
No	14938	2017-09-19	Baseline	1	14938.1	2017-09-30	-11	No	No	No	No	LSU	Female	22.3753	African-American	None	Less than weekly	Daily or more	Less than weekly	Less than Weekly	Diet	Normal	No	Yes	No	Yes	Yes	0	0.0714	0.1964	0.03571	0.2	NA	NA
No	14939	2017-09-19	Baseline	1	14939.1	2017-10-04	-15	No	No	No	No	LSU	Male	27.6603	NA	Any	Weekly or more	Daily or more	Weekly or more	Less than Weekly	Diet	Normal	No	Yes	Yes	Yes	Yes	0	0	0	0.01786	0	NA	NA
No	14940	2017-09-19	Baseline	1	14940.1	2017-10-04	-15	No	No	No	No	LSU	Male	30.1452	White	Any	Less than weekly	Daily or more	Less than weekly	Less than Weekly	Diet	Normal	No	Yes	Yes	Yes	Yes	0	0	0	0	0.0429	NA	NA
Yes	14652	2017-09-28	Baseline	1	14652.1	2007-11-21	3599	Yes	No	No	No	MCG	Female	52.4247	African-American	Any	Weekly or more	Daily or more	Weekly or more	Weekly or more	Diet	Normal	Yes	No	NA	No	No	14	1	1	0	0.1786	866	NA
No	14941	2017-09-26	Baseline	1	14941.1	2017-09-26	0	Yes	No	No	No	LSU	Male	30.7041	White	None	Weekly or more	Daily or more	Weekly or more	Less than Weekly	Regular	Normal	Yes	Yes	No	Yes	No	5	0.5435	0.0435	0.03571	0.0429	NA	NA
No	14942	2017-10-03	Baseline	1	14942.1	2017-10-03	0	No	No	No	No	LSU	Male	32.6329	White	Any	Less than weekly	Daily or more	Weekly or more	Less than Weekly	Diet	Normal	No	Yes	Yes	No	No	0	0	0	0	0.0143	NA	NA
No	14943	2017-10-03	Baseline	1	14943.1	2017-10-10	-7	Yes	No	No	No	LSU	Male	26.3699	White	None	Less than weekly	Daily or more	Weekly or more	Less than Weekly	Regular	Normal	No	Yes	Yes	Yes	No	4	0	0	0.03571	0.1214	NA	NA
No	14944	2017-10-10	Baseline	1	14944.1	2018-10-31	-386	No	Yes	No	No	LSU	Male	48.6384	African-American	Any	Weekly or more	Daily or more	Less than weekly	Weekly or more	Diet	Normal	Yes	Yes	Yes	Yes	No	1	0	0	0	0.15	NA	NA
No	14945	2017-10-10	Baseline	1	14945.1	2017-10-11	-1	No	No	No	No	LSU	Male	34.0548	African-American	Any	Weekly or more	Daily or more	Weekly or more	Less than Weekly	Regular	Normal	No	Yes	Yes	Yes	Yes	0	0	0	0	0.0357	NA	NA
No	14946	2017-10-10	Baseline	1	14946.1	2017-10-26	-16	Yes	No	No	No	LSU	Male	29.4055	White	None	Less than weekly	Less than daily	Weekly or more	Less than Weekly	Regular	Normal	Yes	Yes	Yes	Yes	Yes	0	0	0	0.10714	0.05	NA	NA
No	14947	2017-10-17	Baseline	1	14947.1	NA	NA	Yes	No	No	No	LSU	Male	32.474	White	None	Weekly or more	Daily or more	Less than weekly	Less than Weekly	Regular	Normal	Yes	Yes	No	Yes	Yes	4	0	0.125	0.07143	0.1214	NA	NA
No	14948	2017-10-17	Baseline	1	14948.1	2017-10-31	-14	No	No	No	No	LSU	Male	29.5342	White	None	Weekly or more	Daily or more	Weekly or more	Weekly or more	Regular	Normal	Yes	Yes	Yes	Yes	Yes	0	0.3036	0.1786	0	0	NA	NA
No	14949	2017-10-20	Baseline	1	14949.1	2017-10-20	0	Yes	No	No	No	LSU	Female	40.9726	African-American	Any	Weekly or more	Daily or more	Weekly or more	Weekly or more	Diet	Normal	No	Yes	Yes	No	No	13	0.2	0	0.07143	0.2214	NA	NA
No	14950	2017-10-24	Baseline	1	14950.1	2017-11-02	-9	No	No	No	No	LSU	Male	27.8055	White	None	Less than weekly	Daily or more	Weekly or more	Less than Weekly	Regular	Normal	No	Yes	Yes	Yes	No	0	0	0	0.14286	0.0571	NA	NA
No	14951	2017-10-24	Baseline	1	14951.1	2018-11-01	-373	No	No	No	No	LSU	Male	31.074	White	None	Weekly or more	Daily or more	Less than weekly	Less than Weekly	Diet	Normal	No	Yes	Yes	Yes	No	0	0.1607	0.0357	0	0.0714	NA	NA
No	14952	2017-10-24	Baseline	1	14952.1	2017-10-30	-6	Yes	No	No	No	LSU	Male	30.6493	White	Any	Less than weekly	Daily or more	Weekly or more	Less than Weekly	Diet	Normal	No	Yes	No	Yes	No	2	0	0	0.03571	0.0357	NA	NA
No	14953	2017-10-24	Baseline	1	14953.1	2017-10-30	-6	No	No	No	No	LSU	Male	29.6959	NA	Any	Weekly or more	Daily or more	Weekly or more	Weekly or more	Diet	Normal	No	Yes	Yes	No	No	0	0	0	NA	NA	NA	NA
No	14960	2017-11-07	Baseline	1	14960.1	2017-11-14	-7	No	No	No	No	LSU	Male	28.1288	African-American	Any	Weekly or more	Daily or more	Less than weekly	Weekly or more	Regular	Normal	No	Yes	Yes	No	No	0	0	0	0	0.0143	NA	NA
No	14959	2017-11-07	Baseline	1	14959.1	2017-11-08	-1	No	No	No	No	LSU	Male	26.7014	White	None	Less than weekly	Daily or more	Weekly or more	Less than Weekly	Diet	Normal	No	Yes	Yes	No	No	0	0	0	0	0.0357	NA	NA
No	14957	2017-11-07	Baseline	1	14957.1	2017-11-09	-2	No	No	No	No	LSU	Male	27.2685	White	Any	Weekly or more	Daily or more	Weekly or more	Weekly or more	Diet	Normal	No	Yes	Yes	No	No	0	0	0	0	0	NA	NA
No	14958	2017-11-07	Baseline	1	14958.1	2017-11-07	0	No	No	No	No	LSU	Male	47.0301	White	Any	Less than weekly	Daily or more	Weekly or more	Weekly or more	Regular	Normal	No	Yes	No	No	No	4	0	0	0	0.2286	NA	NA

## Sheet: Bacterial counts
Sample	Abiotrophia defectiva	Acetobacter pasteurianus	Achromobacter xylosoxidans	Acidovorax cattleyae	Acinetobacter baumanii	Acinetobacter calcoaceticus	Acinetobacter guillouiae	Acinetobacter gyllenbergii	Acinetobacter haemolyticus	Acinetobacter JEL30	Acinetobacter johnsonii	Acinetobacter junii	Acinetobacter lwoffii	Acinetobacter nbw231g07c1	Acinetobacter ursingii	Actinobaculum 12B759	Actinobaculum oral taxon 848	Actinobaculum oral taxon D50	Actinomyces 3RH-48	Actinomyces cardiffensis	Actinomyces dentalis	Actinomyces georgiae	Actinomyces gerencseriae	Actinomyces graevenitzii	Actinomyces IP073	Actinomyces israelii	Actinomyces johnsonii	Actinomyces massiliensis	Actinomyces meyeri	Actinomyces nbu116h11c1	Actinomyces nbw727g03c1	Actinomyces odontolyticus lingnae	Actinomyces oricola	Actinomyces turicensis	Actinomyces urogenitalis	Actinomyces viscosus naeslundii oris	Aerococcus christensenii	Aerococcus urinaeequi	Aeromonas VE39G03	Aggregatibacter actinomycetemcomitans	Aggregatibacter aphrophilus	Aggregatibacter AY349380	Aggregatibacter DQ003635	Aggregatibacter segnis	Alloprevotella 10B515	Alloprevotella 601F05	Alloprevotella DO039	Alloprevotella IK062	Alloprevotella ncd1310e09c1
14101.1	85	0	0	4	0	0	0	0	3	0	0	96	0	0	0	2	0	0	0	0	62	2	0	9	58	26	0	0	7	29	1	246	0	0	0	329	0	0	34	0	0	13	4	12	0	0	17	3	0
14102.1	0	0	0	0	0	0	0	0	0	0	0	0	0	0	0	0	0	0	0	0	30	2	2	0	51	5	0	0	1	0	0	121	0	0	0	204	0	0	0	0	0	0	0	0	0	0	0	0	0
14104.1	10	0	0	0	0	0	0	0	22	0	0	0	0	0	0	0	0	0	0	0	0	0	0	3	0	1	0	1	0	0	0	54	0	0	0	4	0	0	0	0	0	60	14	2	0	0	6	8	0
14108.1	38	0	0	0	0	0	0	0	1	0	0	0	0	0	0	0	0	0	0	0	4	0	0	113	0	0	5	0	3	0	0	311	0	0	0	30	0	0	0	0	0	98	2	131	0	1	508	0	367
14109.1	10	0	0	0	0	0	0	0	2	0	0	0	0	0	0	0	0	0	0	0	2	0	0	17	3	0	0	0	0	0	0	98	0	0	0	40	0	0	0	0	0	12	1	6	0	2	2	0	4
14112.1	0	0	0	0	0	0	0	0	0	0	0	0	0	0	0	0	0	0	0	0	0	0	0	2	0	1	0	0	0	0	0	23	2	0	0	7	0	0	0	0	0	169	52	4	0	0	11	3	0
14113.1	0	0	0	0	0	0	0	0	0	0	0	0	0	0	0	2	0	0	0	0	3	0	0	146	2	1	1	0	14	0	0	540	0	0	0	11	0	0	0	0	0	7	0	0	0	0	522	4	0
14115.1	0	0	0	0	0	0	0	0	0	0	0	0	0	0	0	0	0	0	0	0	0	0	0	1	7	0	0	0	0	0	0	41	0	0	0	309	0	0	0	0	0	0	0	0	0	0	3	0	0
14117.1	1	0	0	0	0	0	0	0	0	0	0	0	0	0	0	0	0	0	0	0	46	0	0	28	6	174	0	22	0	5	0	140	0	0	0	208	0	0	0	0	0	13	0	1	0	0	1	210	0
14121.1	0	0	2	1	0	0	0	0	0	0	0	0	0	0	0	43	0	0	0	0	6	0	1	0	14	0	0	0	0	0	0	78	0	0	0	188	0	0	0	0	10	0	0	0	0	0	1	0	0
14122.1	5	0	0	0	0	0	0	0	0	0	0	0	0	0	0	0	2	0	0	0	5	1	2	4	2	0	0	1	1	0	0	58	7	0	0	12	0	0	0	0	0	37	10	1	0	0	103	2	0
14123.1	2	0	0	0	0	0	0	0	0	0	0	0	0	0	0	0	0	0	0	0	3	0	1	6	78	1	2	0	2	0	0	38	0	0	0	133	0	0	0	0	0	0	0	0	0	0	2	0	0
14124.1	0	0	0	0	0	0	0	0	0	0	0	0	0	0	0	9	21	0	0	2	29	2	3	0	34	8	5	1	2	1	0	87	0	0	0	158	0	0	0	0	5	0	0	10	1	66	1	7	1
14125.1	8	0	0	0	0	0	0	0	59	0	0	0	0	0	0	14	9	0	0	0	3	4	10	8	19	2	0	5	0	0	0	53	0	0	0	49	0	0	0	0	36	114	15	17	0	0	84	52	0
14126.1	0	0	0	0	0	0	0	0	0	0	0	0	0	0	0	23	1	0	0	0	6	1	4	2	6	4	0	0	0	0	0	4	0	0	0	291	0	0	0	0	0	6	0	0	0	0	0	0	0
14127.1	0	0	0	0	0	0	0	0	0	0	0	0	0	0	0	0	0	0	0	0	0	0	0	0	7	0	0	0	0	0	0	17	0	0	0	43	0	0	0	0	0	0	0	0	0	0	0	0	0
14131.1	36	0	0	0	0	0	0	0	0	0	0	0	0	0	0	0	0	0	0	0	72	0	1	7	0	2	6	0	3	0	0	157	0	0	0	97	0	0	0	0	0	0	0	0	0	0	31	0	308
14132.1	0	0	0	0	0	0	0	0	0	0	0	0	0	0	0	0	0	0	0	0	6	3	0	0	5	0	1	6	3	0	0	46	1	0	0	362	0	0	0	0	0	21	0	59	0	0	5	0	0
14133.1	59	0	0	0	0	0	0	0	0	0	0	0	0	0	0	0	0	0	0	0	0	0	3	0	5	1	0	1	0	0	0	9	0	0	0	70	0	0	0	0	0	0	0	0	0	33	2	0	0
14134.1	45	0	0	0	0	0	0	0	0	0	0	0	0	0	0	0	0	0	0	0	8	1	1	3	0	0	1	0	11	0	0	256	0	0	0	49	0	0	0	0	0	0	13	0	0	0	95	1	0
14135.1	39	0	0	0	0	0	0	0	10	0	0	0	0	0	0	0	0	0	0	0	0	0	48	0	0	2	0	0	0	0	0	6	0	0	0	61	0	0	0	0	4	0	0	0	0	0	0	6	0
14136.1	9	0	0	0	0	0	0	0	0	0	0	0	0	0	0	2	3	0	0	6	4	0	0	0	0	0	4	0	0	0	0	27	0	0	0	27	0	0	0	0	14	131	62	214	1	9	2	16	10
14137.1	4	0	0	0	0	0	0	0	0	0	0	0	0	0	0	0	1	0	1	0	4	0	0	0	14	11	2	0	6	0	0	186	0	0	0	327	0	0	0	0	58	1	0	0	0	0	0	1	0
14140.1	46	0	0	0	0	0	0	0	0	0	0	0	0	0	0	1	0	1	0	0	22	1	0	20	5	2	0	0	0	2	0	286	0	0	0	50	0	0	0	0	0	18	30	16	2	4	6	18	0
14142.1	61	0	0	0	0	0	0	0	0	0	0	0	0	0	0	1	0	0	0	0	17	0	2	1	2	0	6	4	1	7	0	82	0	0	0	166	0	0	0	0	0	49	56	1	0	0	10	193	112
14143.1	0	0	0	0	0	0	0	0	0	0	0	0	0	0	0	8	0	0	0	0	0	0	0	0	0	6	0	0	0	0	0	7	0	0	0	159	0	0	0	0	0	0	0	0	16	7	0	0	0
14144.1	1	0	0	0	1	0	0	0	0	0	0	0	0	0	0	0	0	0	0	0	3	0	0	80	198	0	0	0	8	0	0	655	0	0	0	1549	0	0	0	0	0	0	0	0	0	1	0	0	0
14146.1	0	0	0	0	0	0	0	0	0	0	0	0	0	0	0	2	0	0	0	0	6	0	0	23	13	1	2	0	6	0	0	169	0	0	0	157	0	0	0	0	0	0	0	0	0	0	27	0	0
14147.1	17	0	0	0	0	0	0	0	0	0	11	0	0	0	0	0	0	0	0	0	6	1	0	12	0	0	0	0	5	1	0	123	0	0	0	6	0	0	0	0	0	15	27	15	0	1	22	5	1
14148.1	1	0	0	0	0	0	0	0	0	0	0	0	0	0	0	13	0	0	0	0	11	6	2	17	4	8	1	10	6	0	0	666	0	0	0	66	0	0	0	0	60	23	1	2	0	17	3	287	98
14149.1	3	0	0	0	1	0	0	0	0	0	0	1	0	0	0	0	0	0	0	0	0	0	3	1	0	1	0	0	0	0	0	323	0	0	0	500	0	0	0	0	0	0	0	0	0	0	0	0	0
14150.1	0	0	0	0	0	0	0	0	0	0	0	0	0	0	0	6	12	0	0	0	41	1	1	0	8	14	0	0	0	0	0	55	0	0	0	131	0	0	0	0	0	6	0	0	0	0	61	0	0
14151.1	49	0	0	0	0	0	0	0	0	0	0	0	0	0	0	22	4	0	0	0	82	17	3	1	11	3	3	18	0	0	0	46	0	0	0	249	0	0	0	0	0	71	210	57	0	0	16	15	0
14152.1	0	0	0	0	0	0	0	0	0	0	0	0	0	0	0	66	0	0	0	0	26	0	237	223	1109	126	15	0	11	0	0	2407	0	0	0	2440	0	0	0	0	0	0	0	0	0	0	11	0	0
14153.1	24	0	0	0	0	0	0	0	0	0	0	0	0	0	0	0	0	0	0	0	0	0	101	0	0	0	5	0	0	0	0	50	0	0	0	312	0	0	0	0	0	0	0	0	0	0	77	0	10
14154.1	6	0	0	0	0	0	0	0	1	0	0	0	0	0	0	12	32	1	0	0	90	6	14	31	14	25	1	6	11	3	0	264	0	0	0	162	0	0	0	0	42	6	0	1	0	15	36	291	0
14155.1	10	0	0	0	0	0	0	0	2	0	0	0	0	0	0	0	2	0	0	0	14	1	0	2	0	7	1	0	1	4	0	26	0	0	0	7	0	0	0	0	0	34	35	46	0	8	88	1	3
14156.1	0	0	0	0	0	0	0	0	0	0	0	0	0	0	0	36	9	0	0	0	240	0	5	117	2	41	6	0	8	0	0	218	0	0	0	717	0	0	0	0	1	11	0	9	0	0	4	0	0
14157.1	0	0	0	0	0	0	0	0	0	0	0	0	0	0	0	0	0	0	0	0	0	0	0	0	0	4	0	0	0	0	0	28	0	0	0	140	0	0	0	0	0	0	0	0	0	0	0	0	0
14158.1	1	0	0	0	0	0	0	0	2	0	0	0	0	0	0	0	11	11	0	0	135	7	0	35	6	15	6	1	0	12	0	158	0	0	0	248	0	0	0	0	2	5	0	0	2	4	32	6	23
14159.1	0	0	0	0	0	0	0	0	0	0	0	0	0	0	0	2	0	0	0	1	1	0	0	4	1	0	0	0	3	0	0	63	0	0	0	28	0	0	0	0	28	37	74	10	0	0	23	6	8
14160.1	0	0	0	0	0	0	0	0	1	0	0	0	0	0	0	16	5	0	0	8	15	6	3	80	42	8	8	6	19	7	0	374	0	0	0	107	0	0	0	0	0	38	72	6	0	0	303	0	24
14161.1	8	0	0	0	0	0	0	0	0	0	0	0	0	0	0	4	1	0	0	1	5	1	0	1	1	0	0	1	3	1	0	43	0	0	0	30	0	0	0	0	0	0	0	0	0	1	10	0	2
14163.1	4	0	0	0	0	0	0	0	0	0	0	0	0	0	0	0	1	0	0	0	12	0	2	15	4	2	0	0	1	0	0	84	0	0	0	27	0	0	0	0	0	35	65	2	0	0	12	5	0
14165.1	0	0	0	1	0	0	0	0	0	0	0	0	0	0	0	1	2	0	0	0	3	0	0	1	0	2	0	0	2	0	0	208	0	0	0	28	0	0	0	0	2	70	3	36	0	6	643	0	0
14166.1	2	0	0	0	0	0	0	0	0	0	0	0	0	0	0	4	1	0	1	0	0	2	2	19	1	3	4	3	0	0	0	85	0	0	0	44	0	0	0	0	0	70	0	5	0	9	35	6	0
14168.1	5	0	0	0	0	0	0	0	0	0	0	0	0	0	0	1	1	0	0	0	2	0	0	3	0	0	0	0	10	1	4	34	0	0	0	15	0	0	0	3	0	19	8	4	0	1	2	1186	3
14169.1	0	0	0	0	0	0	0	0	0	0	0	0	0	0	0	0	0	0	0	0	5	1	0	9	2	0	0	0	6	0	0	74	0	0	0	21	0	0	0	0	1	8	3	4	13	20	1	1	1
14171.1	14	0	0	0	0	0	0	0	9	0	0	0	0	0	0	3	0	0	0	0	1	0	6	11	0	0	8	0	4	0	0	193	0	0	0	15	0	0	0	0	0	66	6	0	1	5	1051	5	0
14172.1	92	0	0	0	0	0	0	0	7	0	0	0	0	0	0	1	0	0	0	0	0	0	1	36	0	0	1	3	0	0	4	56	0	0	0	81	0	0	0	0	69	70	5	0	1	1	4	135	1
14173.1	2	0	0	0	0	0	0	0	159	0	0	0	0	0	0	2	0	0	0	0	3	0	4	6	6	0	1	2	0	0	0	82	0	0	0	60	0	0	0	0	6	128	125	4	0	17	98	822	24
14174.1	1	0	0	0	0	0	0	0	0	0	0	0	0	0	0	0	1	0	0	0	2	0	0	12	0	9	0	0	1	0	0	20	0	0	0	26	0	0	0	0	1	0	13	6	0	0	3	0	0
14175.1	12	0	0	0	0	0	0	0	0	0	0	0	0	0	0	0	1	0	0	0	12	0	0	3	0	0	2	0	1	0	0	107	0	0	0	51	0	0	0	0	0	5	0	0	0	5	478	0	44
14176.1	10	0	0	0	0	0	0	0	0	0	0	0	0	0	0	2	7	7	0	0	3	1	0	13	6	0	0	1	6	0	0	116	0	0	0	28	0	0	0	0	13	89	6	61	0	19	118	271	1
14177.1	154	0	0	0	0	0	0	0	19	0	0	0	0	0	0	0	4	0	0	0	15	5	15	1	11	4	6	0	0	0	0	25	0	0	0	84	0	0	0	0	0	175	6	36	0	0	6	3	1
14178.1	5	0	0	0	0	0	0	0	19	0	0	0	0	0	0	0	0	3	0	0	3	0	0	0	0	0	1	0	0	1	0	5	0	0	0	0	0	0	0	1	0	14	26	12	5	10	2	122	9
14185.1	2	0	0	0	0	0	0	0	0	0	0	0	0	0	0	1	0	0	0	4	19	0	0	27	0	12	7	1	14	22	0	159	0	0	0	31	0	0	0	0	10	5	7	12	0	0	0	115	13
14186.1	2	0	0	0	0	0	0	0	0	0	0	0	0	0	0	0	2	0	0	10	10	0	0	42	0	1	5	2	11	13	0	141	1	0	0	27	0	0	0	0	16	6	9	8	0	2	0	103	5
14188.1	43	0	0	0	0	0	0	0	0	0	0	0	0	0	0	1	2	0	0	0	48	7	0	4	6	8	7	0	0	3	0	111	1	0	0	69	0	0	0	0	7	736	69	205	0	0	434	344	38
14189.1	18	0	0	0	0	0	0	0	4	0	0	0	0	0	0	5	5	0	0	3	11	4	1	8	4	4	7	0	0	4	0	79	0	0	0	26	0	0	0	0	0	17	19	0	0	3	71	183	10
14190.1	4	0	0	0	0	0	0	0	0	0	0	0	0	0	0	0	1	0	0	0	8	2	1	58	7	16	0	0	4	1	0	78	0	0	0	187	0	0	0	0	0	35	8	1	0	11	0	2	0
14191.1	83	0	0	0	0	0	0	0	0	0	0	0	0	0	0	14	4	0	0	0	15	1	2	99	22	3	8	9	0	0	0	495	0	0	0	257	0	0	0	0	0	1	43	5	0	0	0	1	0
14504.1	3	0	0	0	0	0	0	0	0	0	0	0	0	0	0	0	1	0	0	0	2	0	0	1	1	0	0	4	0	2	0	25	0	0	0	28	0	0	0	0	0	118	11	182	3	3	177	121	4
14505.1	11	0	0	0	0	0	0	0	0	0	0	0	0	0	0	0	1	0	0	0	4	0	0	24	1	0	0	0	4	0	0	108	0	0	0	4	0	0	0	0	0	68	25	479	10	41	262	76	9
14507.1	0	0	0	0	0	0	0	0	0	0	1	0	0	0	0	0	0	0	0	0	0	0	5	0	0	3	0	1	0	0	0	23	0	0	0	159	0	0	0	0	0	0	0	0	1	0	0	0	0
14510.1	9	0	0	0	0	0	0	0	0	0	0	0	0	0	0	2	1	0	0	2	1	0	0	16	1	1	0	0	8	0	0	178	0	0	0	56	0	0	0	0	3	51	60	76	7	13	46	13	17
14515.1	2	0	0	0	0	0	0	0	0	0	0	0	0	0	0	0	0	0	0	0	0	0	0	0	3	0	0	0	0	0	0	40	0	0	0	87	0	0	0	0	0	0	0	0	0	0	0	0	0
14517.1	0	0	0	0	0	0	0	0	0	0	0	0	0	0	0	1	0	0	0	0	16	0	2	0	8	10	0	0	1	0	0	70	0	0	0	36	0	0	0	0	0	3	1	1	0	1	1	1	0
14520.1	28	0	0	0	0	0	0	0	0	0	0	0	0	0	0	0	0	0	0	0	1	0	0	1	0	0	10	0	1	0	0	175	0	0	0	13	0	0	0	0	0	0	0	0	0	0	374	0	0
14521.1	150	0	0	0	0	0	0	0	0	0	0	0	0	0	0	0	0	0	0	0	2	0	0	0	0	2	0	0	0	0	0	19	0	0	0	27	0	0	0	0	1	0	0	0	0	0	1	0	0
14523.1	0	0	0	0	0	0	0	0	0	0	0	0	0	0	0	19	0	0	0	0	3	0	1	10	146	3	0	5	8	0	0	337	0	0	0	3072	0	0	0	0	0	1	0	2	0	0	13	9	0
14525.1	5	0	0	0	0	0	0	0	1	0	0	0	0	0	0	0	0	0	0	0	3	0	3	79	0	0	2	0	40	0	0	411	0	0	0	93	20	0	0	0	0	0	0	0	0	13	52	1	0
14516.1	10	0	0	0	0	0	0	0	165	0	0	0	0	0	0	0	1	0	0	0	0	0	2	6	0	0	0	0	2	0	0	142	0	0	0	10	0	0	0	0	32	20	197	77	0	5	30	428	76
14192.1	20	0	0	0	0	0	0	0	2	0	0	0	0	0	0	10	3	0	0	0	1	3	4	6	24	2	0	4	4	0	0	52	0	0	0	127	0	0	0	0	0	4	4	7	0	12	5	1859	1
14193.1	2	0	0	0	0	0	0	0	79	0	0	0	0	0	0	4	1	0	0	2	0	0	2	1	0	0	0	0	0	0	0	17	0	0	0	13	0	0	0	0	0	28	6	50	0	0	2	28	0
14194.1	31	0	0	0	0	0	0	0	2	0	0	0	0	0	0	1	0	0	0	0	1	0	0	2	2	0	1	1	0	0	0	66	0	0	0	11	0	0	0	0	0	41	96	15	0	7	176	510	15
14195.1	1	0	0	0	0	0	0	0	1	0	0	0	0	0	0	6	1	0	0	0	5	0	0	19	1	0	2	0	0	0	0	54	0	0	0	17	0	0	0	0	0	0	3	0	0	0	191	211	0
14196.1	119	0	0	0	0	0	0	0	3	0	0	0	0	0	0	2	12	0	0	0	10	2	1	53	8	0	4	0	19	0	0	356	0	0	0	449	0	0	0	0	152	6	3	0	0	1	44	0	53
14197.1	9	0	0	0	0	0	0	0	0	0	0	0	0	0	0	20	0	0	0	2	6	2	2	27	45	6	0	5	27	0	0	536	0	0	0	70	0	0	0	0	0	10	3	1	0	1	86	4	0
14198.1	1	0	1	0	0	0	0	0	1	0	0	0	0	0	0	1	0	0	0	0	1	0	2	15	0	5	0	0	2	0	0	120	0	0	0	96	0	0	0	0	0	0	11	0	0	0	29	426	0
14199.1	9	0	0	0	0	0	0	0	0	0	0	0	0	0	0	3	0	0	0	7	64	0	1	6	0	3	0	0	6	0	0	104	0	0	0	161	0	0	0	0	0	1	123	25	0	26	37	20	0
14201.1	4	0	0	0	0	0	0	0	0	0	0	0	0	0	0	0	0	0	0	0	3	0	148	1	3	24	0	0	0	0	0	31	0	0	0	115	0	0	0	0	0	6	1	1	2	0	12	4	0
14202.1	3	0	0	0	1	0	0	0	71	0	0	0	0	0	0	1	0	0	0	2	22	2	1	2	18	1	0	0	0	1	0	69	0	0	0	107	0	0	0	0	0	101	51	43	0	7	75	218	1
14203.1	3	0	0	0	0	0	0	0	3	0	0	0	0	0	0	0	0	0	0	6	20	1	0	65	2	8	1	0	1	24	0	288	0	0	0	160	0	0	0	0	0	35	253	13	0	129	74	364	12
14204.1	5	0	0	0	0	0	0	0	0	0	0	0	0	0	0	0	0	0	0	0	5	1	0	0	6	2	0	0	1	0	0	12	0	0	0	33	0	0	0	0	0	54	1	14	0	0	16	0	0
14205.1	1	0	0	0	0	0	0	0	0	0	0	0	0	0	0	0	0	0	0	0	2	0	5	181	18	5	0	1	1	0	0	187	0	0	0	57	0	0	0	0	5	6	2	2	1	4	24	16	0
14207.1	0	0	0	0	0	0	0	0	0	0	0	0	0	0	0	0	0	0	0	0	2	0	4	36	5	3	1	1	5	0	0	208	0	0	0	129	0	0	0	0	17	0	0	0	0	0	98	74	0
14208.1	0	0	0	0	0	0	0	0	0	0	0	0	0	0	0	1	0	0	0	0	2	1	3	0	16	1	0	0	10	0	0	151	0	0	0	230	0	0	0	0	0	0	0	0	0	0	43	0	0
14212.1	1	0	0	0	0	0	0	0	3	0	1	0	0	0	0	0	0	0	0	0	4	0	3	1	11	2	0	0	0	0	0	4	0	0	0	27	0	0	0	0	0	2	1	0	0	0	4	0	0
14213.1	42	0	0	0	0	0	0	0	0	0	0	0	0	0	0	0	0	0	0	0	7	0	26	0	0	13	0	1	0	0	0	13	0	0	0	620	0	0	0	0	0	0	0	25	0	0	1	0	0
14214.1	6	0	0	0	0	0	0	0	0	0	0	0	0	0	0	39	1	0	0	0	11	1	2	3	26	7	13	4	0	2	0	68	0	0	0	180	0	0	0	0	0	178	1	18	0	5	19	2	98
14215.1	1	0	0	0	0	0	0	0	0	0	0	0	0	0	0	11	7	0	0	0	2	0	12	11	13	2	10	3	0	0	0	168	0	0	0	194	0	0	0	0	2	11	1	0	0	0	80	0	0
14216.1	0	0	0	0	0	0	0	0	0	0	0	0	0	0	0	0	1	0	0	0	3	0	5	2	1	7	5	0	0	0	0	19	0	0	0	13	0	0	0	0	0	0	0	0	0	0	0	0	0
14217.1	2	0	0	0	0	0	0	0	0	0	0	0	0	0	0	5	0	0	0	1	5	0	4	6	1	2	3	1	0	1	0	138	0	0	0	18	0	0	0	0	4	181	19	4	1	1	207	6	0
14218.1	0	0	0	0	0	0	0	0	0	0	0	0	0	0	0	10	6	0	0	0	14	1	0	4	22	16	10	1	0	0	0	14	0	0	0	128	0	0	0	0	0	3	3	1	0	0	2	1	1
14219.1	16	0	0	0	0	0	0	0	0	0	0	0	0	0	0	0	2	0	0	0	5	0	0	4	1	1	2	1	5	0	0	133	0	0	0	89	0	0	0	0	0	52	1	2	0	0	46	0	0
14220.1	3	0	0	0	0	0	0	0	8	0	0	0	0	0	0	0	0	0	0	0	2	0	1	9	3	0	6	5	0	0	0	92	0	0	0	94	0	0	0	0	0	44	0	1	0	0	48	0	0
14221.1	0	0	0	0	0	0	0	0	0	0	0	0	0	0	0	0	0	0	0	0	0	0	12	0	0	8	2	1	0	0	0	1	0	0	0	7	0	0	0	0	0	1	0	0	0	0	0	0	0
14222.1	1	0	0	0	0	0	0	0	4	0	0	0	0	0	0	4	0	0	0	0	0	6	0	0	4	5	9	0	1	0	0	41	0	0	0	59	0	0	0	0	0	0	0	0	0	1	5	0	1
14223.1	0	0	0	0	0	0	0	0	1	0	0	0	0	0	0	3	1	0	0	0	19	0	7	46	3	0	0	0	0	0	0	172	2	0	0	422	0	0	0	0	0	0	0	11	0	10	2	3	13
14225.1	15	0	0	0	0	0	0	0	0	0	0	0	0	0	0	0	1	0	0	0	1	1	0	16	0	1	1	0	28	0	0	233	0	0	0	16	0	0	0	0	0	11	2	45	1	3	64	3	322
14224.1	21	0	0	0	0	0	0	0	57	0	0	0	0	0	0	2	3	1	0	1	3	0	0	0	0	3	1	0	0	0	0	23	0	0	0	17	0	0	0	11	5	28	13	13	0	2	1	8	25
14531.1	2	0	0	0	0	0	0	0	0	0	0	0	0	0	0	0	0	0	0	2	0	0	0	114	0	0	1	0	112	0	0	641	1	0	0	39	0	0	0	0	0	8	47	3	53	14	673	3	24
14533.1	12	0	0	0	0	0	0	0	6	0	0	0	0	0	0	13	19	0	0	0	1	0	0	0	8	1	2	0	0	0	0	18	0	0	0	211	0	0	0	0	0	13	0	0	0	0	0	555	1
14534.1	0	0	0	0	0	0	0	0	0	0	0	0	0	0	0	2	0	0	0	5	1	0	0	3	0	3	0	0	3	0	0	45	0	0	0	278	0	0	0	0	0	13	0	5	0	6	2	0	0
14535.1	0	0	0	0	0	0	0	0	0	0	0	0	0	0	0	0	4	0	0	0	10	0	1	21	9	9	0	0	2	0	0	132	0	0	0	55	0	0	0	67	0	0	0	1	0	0	8	0	0
14227.1	18	0	0	0	0	0	0	0	0	0	0	0	0	0	0	0	3	0	0	6	8	5	1	0	0	4	31	2	0	6	0	236	1	0	0	21	0	0	0	0	0	11	102	2	0	0	67	3	1
14228.1	13	0	0	0	0	0	0	0	5	0	0	0	0	0	0	1	0	0	0	0	3	1	1	3	16	0	0	0	2	0	0	64	0	0	0	29	0	0	0	0	0	108	30	19	0	5	24	0	0
14229.1	30	0	0	0	0	0	0	0	36	0	0	0	0	0	0	1	0	0	0	0	3	1	0	1	0	3	0	0	2	0	0	57	0	0	0	47	0	0	0	0	0	28	0	71	0	6	15	340	57
14230.1	9	0	0	0	0	0	0	0	0	0	0	0	0	0	0	0	0	0	0	8	11	1	0	77	0	5	0	0	3	6	0	465	0	0	0	18	0	0	0	0	0	7	5	322	5	33	520	61	58
14231.1	4	0	0	0	0	0	0	0	0	0	0	0	0	0	0	6	0	0	0	1	8	5	2	7	8	4	1	0	0	0	0	32	0	0	0	145	0	0	0	0	17	0	3	1	0	0	6	0	1
14232.1	3	0	0	0	1	0	0	0	4	0	0	0	0	0	0	0	1	0	0	0	9	1	0	1	0	0	0	0	1	0	0	10	0	0	0	14	0	0	0	15	1	29	25	29	1	2	8	375	13
14233.1	2	0	0	0	0	0	0	0	0	0	0	0	0	0	0	0	0	0	0	0	0	0	0	0	1	0	0	0	31	0	0	37	0	0	0	74	0	0	0	0	0	0	0	0	0	0	587	446	0
14234.1	2	0	0	0	0	0	0	0	26	0	0	0	0	0	0	2	0	1	0	11	10	0	0	19	2	2	4	1	1	0	0	100	0	0	0	103	0	0	0	0	9	3	12	26	0	1	9	9	5
14235.1	2	0	0	0	0	0	0	0	2	0	0	0	0	0	0	0	5	0	0	0	4	0	1	11	11	14	0	4	0	0	0	103	0	0	0	108	0	0	0	0	0	10	0	5	0	0	8	0	0
14536.1	3	0	0	0	0	0	0	0	0	0	0	0	0	0	0	0	0	0	0	0	2	0	4	49	0	0	0	0	9	0	0	268	0	0	0	241	0	0	0	0	0	105	0	6	0	0	2	1	2
14537.1	0	0	0	0	0	0	0	0	0	0	0	0	0	0	0	8	6	1	0	0	2	1	3	2	0	4	7	1	5	0	0	202	0	0	0	192	0	0	0	0	40	63	0	2	0	0	4	0	0
14540.1	0	0	0	0	0	0	0	0	0	0	0	0	0	0	0	0	0	0	0	0	0	0	0	0	0	0	0	0	10	0	0	351	0	139	12	35	0	0	0	0	0	0	0	0	0	0	0	0	0
14541.1	0	0	0	0	0	0	0	0	1	0	0	0	0	0	0	0	0	0	0	0	2	0	0	9	1	1	0	0	0	0	0	49	0	0	0	68	0	0	0	0	1	273	12	1	0	0	46	0	0
14237.1	16	0	0	0	0	0	0	0	0	0	0	0	0	0	0	0	4	0	0	1	3	2	1	5	3	2	0	0	0	0	0	81	0	0	0	74	0	0	0	0	0	29	0	33	0	2	19	9	4
14238.1	40	0	0	0	0	0	0	0	0	0	0	0	0	0	0	4	4	0	0	0	21	10	1	8	2	1	0	2	0	0	0	42	0	0	0	190	0	0	0	0	21	201	75	65	0	1	35	3	0
14239.1	0	0	0	0	0	0	0	0	0	0	0	0	0	0	0	99	0	0	0	0	2	5	0	1	2	10	0	1	0	0	0	11	0	0	0	97	0	0	0	0	139	4	0	0	0	0	11	0	0
14544.1	0	0	0	0	0	0	0	0	0	0	0	0	0	0	0	0	0	0	0	0	1	0	0	120	0	1	0	0	18	0	0	420	0	0	0	28	0	0	0	0	0	0	0	0	3	6	144	16	0
14547.1	0	0	0	0	0	0	0	0	0	0	1	0	0	0	0	0	0	0	0	0	1	0	0	0	0	0	0	0	0	0	0	0	0	1	0	35	0	0	0	0	0	0	0	0	0	0	0	1	0
14240.1	1	0	0	0	0	0	0	0	17	0	0	0	0	0	0	6	0	0	0	4	1	0	0	4	0	0	1	1	1	2	0	49	0	0	0	12	0	0	0	0	4	135	65	13	0	2	33	49	364
14548.1	4	0	0	0	0	0	0	0	0	0	0	0	0	0	0	4	0	0	0	0	9	0	1	177	0	4	13	6	12	0	0	740	0	0	0	444	0	0	0	0	39	226	0	5	0	2	44	0	5
14246.1	4	0	0	0	0	0	0	0	0	0	0	0	0	0	0	2	1	0	0	5	7	1	1	30	0	3	5	1	5	0	0	183	0	0	0	27	0	0	0	45	16	102	0	20	0	23	50	28	32
14245.1	4	0	0	0	0	0	0	0	7	0	0	0	0	0	0	6	0	0	0	0	1	6	1	7	3	0	0	0	7	0	0	136	0	0	0	190	0	0	0	0	15	26	0	2	0	4	476	62	0
14244.1	4	0	0	0	0	0	0	0	0	0	0	0	0	0	0	1	1	0	0	0	7	0	0	27	2	0	0	0	4	0	0	216	0	0	0	19	0	0	0	0	2	26	8	0	0	2	70	38	3
14243.1	16	0	0	0	0	0	0	0	0	0	0	0	0	0	0	0	0	0	0	0	2	0	7	7	6	1	0	0	0	0	0	18	0	0	0	15	0	0	0	0	0	85	5	6	0	3	272	339	0
14242.1	21	0	0	0	0	0	0	0	34	0	0	0	0	0	0	0	0	0	0	0	0	0	3	17	1	0	0	0	1	0	0	159	0	0	0	6	0	0	0	0	0	18	4	1	0	0	121	19	185
14241.1	0	0	0	0	0	0	0	0	0	0	0	0	0	0	0	0	0	0	0	0	0	0	0	3	0	0	0	0	1	0	0	64	0	0	0	4	0	0	0	0	0	0	27	254	0	30	177	107	1
14252.1	17	0	0	0	0	0	0	0	1	0	0	0	0	0	0	0	0	0	0	4	5	0	1	3	0	8	0	1	0	0	0	24	0	0	0	27	0	0	0	0	25	72	99	41	0	0	6	38	0
14253.1	49	0	0	0	0	0	0	0	15	0	0	0	0	0	0	3	8	0	0	1	28	2	0	2	0	2	2	2	10	0	0	174	0	0	0	70	0	0	0	0	0	101	24	15	0	0	0	0	0
14254.1	11	0	0	0	0	0	0	0	0	0	0	0	0	0	0	22	2	0	0	2	7	0	1	5	0	1	0	0	0	0	0	155	0	0	0	30	0	0	0	0	0	26	0	0	0	0	24	28	0
14255.1	22	0	0	0	0	0	0	0	0	0	0	0	0	0	0	0	0	0	0	0	1	0	2	8	5	2	3	0	1	0	0	46	0	0	0	110	0	0	0	0	0	0	159	0	0	0	10	0	0
14256.1	67	0	0	0	0	0	0	0	8	0	0	0	0	0	0	2	28	0	0	0	9	3	5	20	9	2	0	2	4	0	0	373	0	0	0	191	0	0	0	0	0	72	19	1	10	4	59	360	5
14257.1	0	0	0	0	0	0	0	0	0	0	0	0	0	0	0	0	3	0	0	0	6	0	0	4	7	1	3	0	0	0	0	20	0	0	0	30	0	0	0	0	8	65	0	4	0	0	2	0	0
14249.1	35	0	0	0	0	0	0	0	0	0	0	0	0	0	0	3	2	0	0	2	2	1	2	31	0	2	1	2	14	0	0	220	0	0	0	42	0	0	0	0	37	18	6	60	1	7	50	36	57
14549.1	44	0	0	0	0	0	0	0	517	0	0	0	0	0	0	4	0	0	0	0	3	1	0	9	1	0	0	2	2	0	0	456	0	0	0	244	0	0	0	0	0	47	90	15	0	2	118	7	169
14258.1	241	0	0	0	0	0	0	0	0	0	0	0	0	0	0	1	0	0	0	0	7	0	2	1	0	0	0	0	0	0	0	140	0	0	0	153	0	0	0	0	1	46	341	60	0	7	441	0	0
14247.1	7	0	0	0	0	0	0	0	0	0	0	0	0	0	0	0	0	0	0	0	0	5	0	463	0	1	2	0	26	0	0	562	0	0	0	103	0	0	0	0	13	0	5	2	0	0	59	0	0
14251.1	1	0	0	0	0	0	0	0	0	0	0	0	0	0	0	3	0	0	0	0	4	0	0	5	19	5	0	0	7	0	0	22	0	0	0	72	0	0	0	0	13	0	0	0	0	11	0	413	0
14250.1	0	0	0	0	1	0	0	0	7	0	0	0	0	0	0	3	4	0	0	0	7	1	0	3	2	0	4	1	6	1	0	78	0	0	0	66	0	0	0	0	0	173	92	2	0	4	62	223	0
14248.1	40	0	0	0	0	0	0	0	0	0	0	0	0	0	0	2	0	0	0	0	0	0	3	18	10	2	1	3	0	0	0	472	0	0	0	86	0	0	0	0	1	12	72	20	0	0	127	2	0
14265.1	10	0	0	0	0	0	0	0	0	0	0	0	0	0	0	0	3	0	0	0	2	0	0	1	0	2	1	2	0	1	0	25	0	0	0	53	0	0	0	0	0	5	0	20	0	13	5	107	0
14552.1	0	0	0	0	0	0	1	0	0	0	0	0	0	0	0	0	0	0	0	0	0	0	0	1	0	0	0	0	0	0	0	1	0	0	0	9	0	0	0	0	0	0	0	0	0	0	0	0	1
14553.1	0	0	0	0	0	0	0	0	0	0	0	0	0	0	0	2	6	0	0	0	19	2	8	47	65	4	1	0	0	0	0	296	0	0	0	1243	0	0	0	0	0	39	0	0	0	0	101	2	0
14554.1	144	0	0	0	0	0	0	0	0	0	0	0	0	0	0	0	2	0	0	0	0	3	0	18	0	2	2	0	0	0	0	188	0	0	0	93	0	0	0	0	0	37	248	789	0	60	223	501	2182
14555.1	0	0	0	0	0	0	0	0	0	0	0	0	0	0	0	0	0	0	0	0	0	0	3	2	0	7	0	0	3	0	0	63	0	0	0	147	0	0	0	0	21	0	1	24	0	0	220	0	0
14556.1	11	0	0	0	0	0	0	0	0	0	0	0	0	0	0	0	0	0	0	0	0	0	46	65	0	0	0	0	2	0	0	641	0	0	0	97	0	0	0	0	0	0	0	0	0	12	1071	22	136
14558.1	8	0	0	0	0	0	0	0	0	0	0	0	0	0	0	0	0	0	0	0	0	0	0	0	0	0	0	0	0	0	0	95	0	0	0	142	0	0	0	0	1	0	0	0	0	0	0	0	214
14267.1	10	0	0	0	0	0	0	0	0	0	0	0	0	0	0	0	0	0	0	0	12	0	10	25	7	2	12	3	2	0	0	280	0	0	0	156	0	0	0	0	0	106	1	0	0	19	190	653	0
14268.1	0	0	0	0	0	0	0	0	0	0	0	0	0	0	0	1	0	0	0	0	154	0	143	3	0	84	0	0	0	0	0	147	0	0	0	673	0	0	0	0	0	0	0	0	0	0	9	0	0
14269.1	59	0	0	0	0	0	0	0	0	0	0	0	0	0	0	9	0	0	0	0	0	0	0	3	0	4	0	0	0	0	0	172	1	0	0	41	0	0	0	0	0	0	0	0	0	0	2	40	4008
14270.1	1	0	0	0	0	0	0	0	2	0	1	0	0	0	0	39	23	0	0	0	18	4	4	79	4	5	11	2	130	0	0	479	0	0	0	191	0	0	0	0	0	227	77	0	0	0	418	0	0
14271.1	65	0	2	0	0	0	0	0	0	0	2	0	0	0	0	20	7	0	0	0	18	2	11	15	4	1	4	1	0	0	0	332	0	0	0	141	0	0	0	0	2	118	2	2	0	0	1395	0	0
14273.1	0	0	0	0	0	0	0	0	0	0	0	0	0	0	0	1	0	0	0	0	5	17	1	179	14	0	2	0	12	0	0	601	0	0	0	442	0	0	0	0	75	0	0	0	0	0	0	0	0
14274.1	27	0	0	0	0	0	0	0	0	0	0	0	0	0	0	1	6	0	0	0	5	2	0	10	5	0	2	1	1	1	0	415	0	0	0	116	0	0	0	0	0	120	23	68	0	0	155	0	0
14259.1	0	0	0	0	0	0	0	0	0	0	0	0	0	0	0	1	2	0	0	0	3	0	0	2	0	0	0	0	0	2	0	23	2	0	0	7	0	0	0	8	8	2	1	0	0	14	3	89	0
14260.1	0	0	0	0	0	0	0	0	0	0	0	0	0	0	0	0	0	0	0	0	3	0	0	0	1	1	0	0	0	1	0	56	0	0	0	22	0	0	0	0	1	26	37	1	0	0	3	0	0
14261.1	1	0	0	0	0	0	0	0	0	0	0	0	0	0	0	0	0	0	0	0	1	0	2	34	0	0	0	0	5	0	0	141	0	0	0	14	0	0	0	0	0	6	0	0	0	3	269	51	1
14559.1	2	0	0	0	0	0	0	0	0	0	0	0	0	0	0	0	0	0	0	0	0	0	7	98	123	3	0	0	0	0	0	923	0	0	0	147	0	0	0	0	0	0	0	0	0	0	22	0	3
14560.1	0	0	0	0	0	0	0	0	0	0	0	0	0	0	0	0	2	0	0	0	10	0	0	26	23	2	0	0	15	4	0	645	0	0	0	97	2	0	0	0	14	0	1	86	0	2	120	0	2
14275.1	1	0	0	0	0	0	0	0	0	0	0	0	0	0	0	0	0	0	0	0	0	0	0	40	0	0	0	0	2	0	0	565	1	1	0	467	0	0	0	0	0	0	0	0	0	16	57	2	0
14277.1	21	0	0	0	0	0	0	0	0	0	1	0	0	0	0	0	5	0	0	0	29	0	11	117	24	12	8	0	5	0	0	584	0	0	0	58	0	0	0	0	0	24	0	6	0	0	12	0	0
14262.1	3	0	0	0	0	0	0	0	41	0	0	1	0	0	0	0	0	0	0	0	1	0	0	23	0	0	4	3	3	0	0	84	0	0	0	86	0	0	0	0	11	41	43	27	0	7	87	92	6
14263.1	21	0	0	0	0	0	0	0	22	0	0	0	0	0	0	0	0	0	0	0	7	9	3	3	3	3	2	3	0	0	0	51	0	0	0	164	0	0	0	0	0	7	0	0	0	0	0	1431	0
14264.1	3	0	0	0	0	0	0	0	0	0	0	0	0	0	0	0	0	0	0	0	14	1	0	0	3	17	0	0	0	1	0	51	1	0	0	100	0	0	0	0	1	0	0	0	0	0	1	0	0
14278.1	2	0	0	0	0	0	0	0	0	0	0	0	0	0	0	0	0	0	0	0	19	2	0	70	13	7	0	7	19	2	0	169	0	0	0	407	0	0	0	0	6	365	15	93	0	0	341	3	0
14279.1	293	0	0	0	0	0	0	0	7	0	0	0	0	0	0	0	0	0	0	0	0	2	3	125	0	4	1	6	2	0	0	164	0	0	0	122	0	0	0	0	35	82	0	164	0	1	113	580	20
14280.1	7	0	0	0	0	0	0	0	0	0	0	0	0	0	0	2	0	0	0	0	11	0	0	51	41	1	0	0	0	0	0	916	0	8	0	361	0	0	0	0	0	51	0	5	0	14	174	0	0
14561.1	0	0	0	0	0	0	0	0	0	0	1	0	0	0	0	1	0	0	0	0	3	0	0	30	0	1	0	0	0	0	0	615	0	0	0	47	0	0	0	0	0	0	0	0	0	0	0	0	0
14281.1	0	0	0	0	0	0	0	0	0	0	0	0	0	0	0	0	0	0	0	0	0	0	0	0	0	0	0	0	0	0	0	1003	0	0	0	68	0	0	0	0	0	0	0	0	0	0	0	0	0
14283.1	24	0	0	0	0	0	0	0	0	0	0	0	0	0	0	19	17	0	0	0	54	14	10	3	2	22	43	1	7	15	0	414	15	0	0	85	0	0	0	0	18	74	45	112	0	0	18	0	24
14285.1	0	0	0	0	0	0	0	0	159	0	0	0	0	0	0	1	0	0	0	20	19	1	0	0	40	8	0	0	4	3	0	61	6	0	0	210	0	0	0	0	10	0	0	3	0	12	30	2190	8
14287.1	17	0	0	0	0	0	0	0	0	0	0	0	0	0	0	0	2	0	0	0	1	1	5	82	0	0	0	1	0	0	0	461	0	0	0	97	0	0	0	0	0	59	0	37	2	27	1004	101	2636
14288.1	0	0	0	0	0	0	0	0	0	0	0	0	0	0	0	0	0	0	0	0	10	0	33	51	448	9	0	0	0	0	0	1041	0	0	0	815	0	0	0	0	0	0	0	0	0	58	35	0	0
14289.1	0	0	0	0	0	0	0	0	0	0	0	0	0	0	0	0	0	0	0	0	11	0	0	72	0	4	0	1	24	0	0	409	0	0	0	1724	0	0	0	0	6	1	0	0	0	0	0	1	1
14290.1	43	0	0	0	0	0	0	0	6	0	0	0	0	0	0	40	0	0	0	0	79	1	1	327	70	14	0	0	0	0	0	655	0	0	0	363	0	0	0	0	0	0	0	0	0	1	25	0	0
14291.1	45	0	0	0	0	0	0	0	0	0	0	0	0	0	0	1	0	0	0	0	3	1	0	0	0	1	2	1	1	0	0	46	0	0	0	65	0	0	0	0	0	80	135	199	0	0	22	2	1
14293.1	20	0	0	0	0	0	0	0	0	0	0	0	0	0	0	2	7	0	0	0	1	0	0	195	1	1	7	0	1	0	0	440	0	0	0	586	0	0	0	0	1	8	0	52	0	0	2	0	0
14566.1	1	0	0	0	0	0	0	0	0	0	0	0	0	0	0	0	0	0	0	0	30	23	13	25	0	34	0	0	0	0	0	460	0	0	0	56	0	0	0	0	0	3	4	0	4	13	3	1	0
14294.1	0	0	0	0	0	0	0	0	0	0	0	0	0	0	0	0	1	0	0	17	12	0	0	26	39	3	0	2	22	0	0	138	5	0	0	161	0	0	0	0	0	3	9	25	0	0	73	0	0
14295.1	35	0	0	0	0	0	0	0	0	0	0	0	0	0	0	0	1	0	0	6	1	0	1	11	0	1	0	0	0	0	0	67	0	0	0	14	0	0	0	37	0	210	37	493	0	3	125	0	907
14296.1	12	0	0	0	0	0	0	0	0	0	0	0	0	0	0	0	0	0	0	0	0	2	1	670	4	1	1	0	2	0	0	1855	0	0	0	253	0	0	0	0	14	41	0	13	0	0	2	1	14
14297.1	0	0	0	0	0	0	0	0	0	0	0	0	0	0	0	0	0	0	0	0	1	0	5	6	0	8	0	0	0	2	0	228	0	0	0	112	0	0	0	0	0	0	0	2	0	1	0	0	0
14298.1	0	0	0	0	0	0	0	0	0	0	0	0	0	0	0	0	0	0	0	0	0	6	30	1300	33	36	0	0	4	7	0	1694	0	0	0	656	0	0	0	0	0	0	0	0	14	9	0	0	0
14299.1	0	0	0	0	0	0	0	0	0	0	0	0	0	0	0	0	0	0	0	0	8	7	2	16	8	7	0	0	9	0	0	1484	0	0	0	190	0	0	0	0	0	3	0	6	0	2	10	0	0
14300.1	7	0	0	0	0	0	0	0	0	0	0	0	0	0	0	0	0	0	0	0	20	1	13	0	26	25	11	6	0	0	0	9	4	0	0	111	0	0	0	0	0	14	0	0	16	29	0	23	0
14568.1	1	0	0	0	0	0	0	0	0	0	0	0	0	0	0	0	1	0	0	0	0	0	34	0	0	2	7	0	0	0	0	1	0	0	0	21	0	0	0	0	0	0	0	0	0	0	0	16	0
14338.1	2	0	0	0	0	0	0	0	21	0	0	0	0	0	0	1	3	0	0	0	1	0	0	41	1	0	0	0	28	0	0	1626	0	0	0	80	0	0	0	0	6	4	0	9	39	16	29	423	173
14327.1	47	0	0	0	12	0	0	0	4	0	0	0	0	0	0	0	0	0	0	0	9	0	2	302	5	2	29	0	1	0	0	350	0	0	0	170	0	0	0	0	5	0	0	0	0	4	638	463	0
14329.1	29	0	0	0	0	0	0	0	0	0	1	0	0	0	0	0	0	0	0	0	4	0	0	10	1	1	0	0	0	0	0	161	0	4	0	41	0	0	0	0	0	3	0	0	28	51	369	0	0
14332.1	0	0	0	0	0	0	0	0	5	0	0	0	0	0	0	0	1	0	0	0	1	0	0	0	5	4	0	0	0	0	0	100	0	0	0	89	0	0	0	0	4	0	0	0	0	0	1	2	0
14334.1	37	0	0	0	0	0	0	0	0	0	0	0	0	0	0	16	2	0	0	6	1	0	0	28	0	2	2	0	0	0	0	330	0	0	0	69	0	0	0	0	14	204	21	87	0	0	591	859	417
14331.1	3	0	0	0	0	0	0	0	0	0	0	0	0	0	0	0	0	0	0	0	0	6	0	7	0	0	0	1	85	0	0	208	0	0	0	21	0	0	0	0	3	26	250	34	0	0	142	5008	0
14324.1	0	0	0	0	0	0	0	0	49	0	0	0	0	0	0	13	0	0	0	2	2	0	1	43	6	0	0	1	12	0	0	219	0	0	0	64	0	0	0	0	0	27	0	90	0	0	516	964	15
14343.1	104	0	0	0	0	0	0	0	0	0	0	0	0	0	0	0	0	0	0	0	0	0	0	193	10	0	0	0	0	0	0	90	0	0	0	61	0	0	0	0	0	0	0	0	0	0	0	2	0
14302.1	0	0	0	0	0	0	0	0	0	0	0	0	0	0	0	0	0	0	0	0	0	0	0	0	0	37	0	0	0	0	0	40	0	0	0	357	0	0	0	0	0	0	0	0	0	0	1	1	0
14303.1	31	0	0	0	0	0	0	0	0	0	0	0	0	0	0	0	0	0	0	0	7	0	5	1	28	4	0	0	0	0	0	89	0	0	0	295	0	0	0	0	0	1644	364	24	0	0	95	0	0
14345.1	4	0	0	0	0	0	0	0	0	0	0	0	0	0	0	1	0	0	0	0	0	0	0	31	0	0	0	1	3	0	0	505	0	0	0	21	0	0	0	0	605	65	5	189	2	39	3162	71	223
14347.1	4	0	0	0	0	0	0	0	0	0	0	0	0	0	0	0	0	0	0	0	4	0	3	3	20	0	0	6	0	0	0	233	0	0	0	136	0	0	0	0	0	0	0	0	0	3	180	1	0
14304.1	73	0	0	0	0	0	0	0	406	0	0	0	0	0	0	0	5	0	0	0	16	0	0	0	3	1	0	13	0	0	0	39	0	0	0	212	0	0	0	0	0	58	585	0	0	0	13	0	5
14576.1	24	0	0	0	0	0	1	0	0	0	0	0	0	2	0	1	5	0	0	0	2	0	1	23	98	1	0	0	0	0	0	396	0	0	0	88	0	0	0	3	0	24	0	0	0	0	124	706	0
14580.1	205	0	0	0	0	0	0	0	178	0	0	0	0	0	0	0	2	0	0	0	3	30	2	3	0	0	26	26	0	0	0	36	0	0	0	997	0	0	0	0	0	9	0	29	0	3	9	243	2
14586.1	23	0	0	0	0	0	0	0	0	0	0	0	0	0	0	72	0	0	0	0	57	17	137	27	234	2	3	6	14	2	0	466	0	0	0	1409	0	0	0	0	6	235	0	45	0	0	352	281	39
14581.1	0	0	0	0	0	0	0	0	0	0	0	0	0	0	0	18	0	5	0	0	4	6	0	22	0	3	2	1	5	0	0	198	0	0	0	33	0	0	0	0	8	23	0	0	0	14	74	18	0
14582.1	0	0	0	0	0	0	0	0	0	0	0	0	0	0	0	0	0	0	0	0	4	3	3	58	7	0	0	0	0	0	0	134	0	0	0	94	0	0	0	0	0	4	0	6	0	0	9	43	0
14307.1	39	0	0	0	0	0	0	0	0	0	0	0	0	0	0	0	0	0	0	0	38	0	46	1	0	5	21	20	0	0	0	47	0	0	0	365	0	0	0	1	0	0	0	0	0	0	0	2	1
14311.1	197	0	1	0	0	0	0	0	11	0	0	0	0	0	0	0	2	0	0	0	0	0	0	2	0	0	0	0	2	0	0	51	0	0	0	7	0	0	0	0	0	57	298	163	0	15	9	426	506
14313.1	4	0	0	0	0	0	0	0	0	0	0	0	0	0	0	237	0	0	0	0	1	0	5	5	1	0	10	0	0	0	0	104	0	0	0	95	0	0	0	0	0	154	0	9	0	0	44	6	0
14314.1	74	0	0	0	0	0	0	0	0	0	0	0	0	0	0	0	0	0	0	0	0	0	0	0	0	0	0	0	1	0	0	342	0	0	0	0	0	0	0	0	0	0	0	0	0	0	1	0	0
14316.1	73	0	0	0	0	0	0	0	3	0	0	0	0	0	0	45	1	0	0	14	29	19	0	13	0	2	20	1	2	0	1	116	0	0	0	469	0	0	0	0	0	29	72	206	5	60	21	819	10
14589.1	0	1	0	0	0	0	0	0	0	0	0	0	0	0	0	0	0	0	0	5	17	0	2	351	0	1	0	0	14	0	0	238	0	0	0	360	0	0	0	0	0	0	1	162	21	182	50	114	4
14317.1	0	0	0	0	0	0	0	0	0	0	0	0	0	0	0	0	0	0	0	0	9	5	4	19	1	7	0	0	7	0	0	349	0	0	0	126	0	0	0	0	0	0	0	0	0	0	1	0	0
14318.1	0	0	0	0	0	0	0	0	3	0	0	0	0	0	0	0	0	0	0	0	39	0	0	3	39	22	0	2	0	3	0	17	0	0	0	57	0	0	0	0	0	28	17	71	0	5	3	0	0
14591.1	0	0	0	0	0	0	0	0	0	0	0	0	0	0	0	2	1	0	0	5	1	0	0	27	8	2	0	0	10	0	0	160	0	0	0	194	0	0	0	0	0	0	0	0	0	0	15	0	0
14579.1	42	0	0	0	0	0	0	0	11	0	0	0	0	0	0	0	0	0	0	0	0	0	0	55	0	0	0	0	0	0	0	489	0	0	0	26	0	0	0	0	3	20	1	24	2	2	121	51	8
14590.1	2	0	0	0	0	0	0	0	5	0	0	0	0	0	0	0	0	0	0	0	13	0	0	17	0	3	1	0	4	0	0	101	0	0	0	104	0	0	0	0	182	1	0	0	0	0	117	362	1
14322.1	2	0	0	0	0	0	0	0	0	0	0	0	0	0	0	15	5	0	0	0	5	0	2	5	5	0	0	0	2	0	0	91	0	0	0	50	0	0	0	1	0	6	0	1	0	0	73	367	0
14321.1	21	0	0	0	0	0	0	0	0	0	0	0	0	0	0	12	2	0	0	0	0	0	1	21	0	0	2	1	15	0	0	47	0	0	0	5	0	0	0	9	19	14	14	0	0	0	422	0	4
14320.1	6	0	0	0	0	0	0	0	0	0	0	0	1	0	0	1	1	0	0	0	17	0	0	5	3	0	0	4	0	0	0	66	0	0	0	28	0	0	0	0	0	18	2	1	0	0	129	0	0
14354.1	0	0	0	0	0	0	0	0	0	0	0	0	0	0	0	0	0	0	0	0	19	0	1	0	0	5	0	0	0	0	2	29	0	0	0	67	0	0	0	0	0	6	0	0	0	0	6	0	0
14355.1	0	0	0	0	0	0	0	0	0	0	0	0	0	0	0	1	7	0	0	0	26	0	0	0	0	25	0	0	2	0	0	54	0	0	0	43	0	0	0	0	0	0	1	0	0	0	0	0	0
14353.1	2	0	0	0	0	0	0	0	0	0	0	0	0	0	0	0	0	0	0	0	0	0	0	161	0	4	0	0	38	0	0	645	0	0	0	173	0	0	0	0	0	0	0	0	0	0	66	0	5
14593.1	3	0	0	0	0	0	0	0	0	0	0	0	0	0	0	4	0	0	0	0	14	0	0	33	13	2	0	0	5	0	0	349	0	0	0	169	0	0	0	0	0	74	160	10	0	200	669	66	0
14357.1	0	0	0	0	0	0	0	0	0	0	0	0	0	0	0	0	0	0	0	0	0	0	3	6	0	1	3	0	1	0	0	79	0	0	0	85	0	0	0	0	0	0	0	1	0	0	6	0	0
14358.1	7	0	0	0	0	0	0	0	42	0	0	0	0	0	0	98	9	0	0	0	51	6	15	7	2	11	12	11	2	0	0	201	0	0	0	172	0	0	0	0	0	145	221	4	2	7	71	25	3
14359.1	5	0	0	0	0	0	0	0	0	0	0	0	0	0	0	0	0	0	0	1	0	0	0	4	0	0	0	0	0	0	0	12	0	0	0	3	0	0	0	0	0	0	0	0	12	54	251	20	0
14333.1	1	0	0	0	0	0	0	0	0	0	0	0	0	0	0	4	1	0	0	0	1	0	8	30	6	0	0	0	0	0	0	444	0	0	0	41	0	0	0	0	0	4	1	3	0	2	234	2	196
14595.1	0	0	0	0	0	0	0	0	0	0	0	0	0	0	0	0	0	0	0	0	0	0	0	0	22	0	0	0	7	0	0	620	0	0	0	35	0	0	0	0	0	0	0	0	0	0	0	0	0
14360.1	2	0	0	0	0	0	0	0	0	0	0	0	0	0	0	4	1	0	0	0	0	1	0	140	7	2	0	1	3	0	0	78	0	0	0	94	0	0	0	0	40	1	0	12	0	0	0	0	0
14361.1	457	0	0	0	0	0	0	0	0	0	2	0	0	0	0	6	2	0	0	0	1	0	0	12	0	0	0	0	10	0	0	202	0	0	0	189	0	1	0	0	0	4	15	2	6	87	209	0	74
14362.1	37	0	0	0	0	0	0	0	0	0	0	0	0	0	0	0	6	1	0	2	7	1	1	3	0	3	3	1	5	2	0	61	0	0	0	62	0	0	0	0	0	138	6	27	0	4	0	0	0
14363.1	0	0	0	0	0	0	0	0	0	0	0	0	0	0	0	0	0	0	0	0	2	0	1	0	19	1	3	1	7	0	0	56	0	0	0	161	0	0	0	0	0	1	1	5	0	5	895	0	0
14364.1	23	0	0	0	0	0	0	0	0	0	0	0	0	0	0	1	4	0	0	5	3	4	0	1	1	2	1	3	5	1	0	51	0	0	0	64	0	0	0	0	23	169	176	203	35	42	29	2	0
14365.1	6	0	0	0	0	0	0	0	0	0	0	0	0	0	0	2	0	0	0	0	12	3	0	0	41	0	0	2	0	0	0	92	0	0	0	87	0	0	0	0	27	38	71	42	0	15	0	619	4
14366.1	0	0	0	0	0	0	0	0	0	0	0	0	0	0	0	0	5	0	0	0	0	0	0	0	0	7	0	0	0	0	0	211	0	0	0	346	0	0	0	0	0	0	0	0	0	0	0	0	0
14367.1	0	0	0	0	0	0	0	0	0	0	0	0	0	0	0	1	0	0	0	0	11	0	2	0	1	8	0	0	0	0	0	15	0	0	0	33	0	0	0	0	0	0	0	0	0	0	0	4	0
14371.1	0	0	0	0	0	0	0	0	0	0	0	0	0	0	0	6	0	0	0	0	1	0	0	542	0	0	0	0	22	0	0	457	0	0	0	65	0	0	0	0	0	0	0	0	0	0	0	0	0
14370.1	24	0	0	0	0	0	0	0	1878	0	0	0	0	0	0	0	0	0	0	0	1	0	0	12	0	1	0	0	0	1	0	90	0	0	0	16	0	0	0	0	0	0	0	0	0	0	1075	637	1
14369.1	0	0	0	0	0	0	0	0	0	0	0	0	0	0	0	0	14	0	0	0	4	0	3	27	41	2	4	1	1	0	0	136	0	0	0	198	0	0	0	0	0	0	0	0	0	0	13	2	0
14368.1	0	0	0	0	0	0	0	0	48	0	0	0	0	0	0	11	28	5	0	0	3	0	6	0	1	7	3	1	0	0	0	34	0	0	0	73	0	0	0	0	0	0	0	0	0	0	20	0	0
14596.1	77	0	0	0	0	0	0	0	0	0	0	0	0	0	0	0	0	0	0	0	128	32	1	1	149	28	3	2	4	0	0	250	0	1	0	677	0	0	0	0	0	7	86	54	0	0	79	0	0
14379.1	4	0	0	0	0	0	0	0	1	0	0	0	0	0	0	0	0	0	0	1	1	0	0	1	0	0	0	0	0	0	0	16	0	0	0	9	0	0	0	0	0	79	311	234	0	3	15	50	6
14380.1	5	0	0	0	0	0	0	0	718	0	0	0	0	0	0	162	1	0	0	0	0	0	16	19	20	0	0	0	24	0	0	463	0	0	0	571	0	0	0	0	0	2	10	27	0	1	30	223	27
14381.1	0	0	0	0	0	0	0	0	0	0	0	0	0	0	0	0	0	0	0	0	0	0	0	17	2	5	0	0	1	0	0	88	0	1	0	96	0	0	0	0	0	0	0	0	0	4	1	16	0
14384.1	0	0	0	0	0	0	0	0	193	0	0	0	0	0	0	0	0	0	0	0	0	0	0	0	0	2	0	0	4	0	0	224	0	0	0	1	0	0	0	0	75	2	456	0	0	0	14	412	0
14385.1	96	0	0	0	0	0	1	0	0	0	0	0	0	0	0	19	6	0	0	0	15	1	3	11	2	1	1	0	0	0	0	57	0	0	0	184	0	0	0	0	0	0	328	1	0	12	21	0	0
14378.1	0	0	0	0	0	0	0	0	0	0	0	0	0	0	0	0	0	0	0	0	0	0	0	28	2	0	0	1	18	0	0	397	0	0	0	40	0	0	0	0	0	0	6	26	0	2	46	7	0
14377.1	0	0	0	0	0	0	0	0	1	0	0	0	0	0	0	2	0	0	0	0	6	3	0	9	1	4	0	3	2	1	0	121	0	0	0	46	0	0	0	0	0	14	4	2	0	0	0	1	0
14376.1	5	0	0	0	0	0	0	0	0	0	0	0	0	0	0	11	0	0	0	0	5	0	0	0	10	8	0	0	0	0	0	161	0	0	0	206	0	0	0	0	1	0	0	0	0	0	10	0	0
14375.1	4	0	0	0	1	0	0	0	0	0	4	4	0	0	0	0	13	0	0	0	1	0	0	6	2	2	3	1	0	0	0	140	0	0	0	70	0	0	0	0	0	62	2	4	0	0	779	0	0
14373.1	12	0	0	0	0	0	0	0	0	0	0	0	0	0	0	2	0	0	0	0	0	0	0	0	0	0	0	0	1	0	0	16	0	0	0	11	0	0	0	0	14	8	5	45	0	0	178	606	5
14372.1	185	0	0	0	0	0	0	0	2632	0	0	0	0	0	0	0	0	0	0	0	1	0	0	21	0	2	0	0	2	0	0	91	0	0	0	183	0	0	0	0	0	0	0	0	0	0	1117	597	4
14701.1	43	0	0	0	0	0	0	0	3	0	0	0	0	0	0	2	2	1	0	0	3	2	1	79	9	0	2	1	1	0	0	435	0	0	0	206	0	0	0	100	0	208	56	42	9	19	75	24	1
14387.1	0	0	0	0	0	0	0	0	0	0	0	0	0	0	0	0	0	0	0	0	0	0	12	291	0	0	0	0	9	0	0	452	0	0	0	1180	0	0	0	0	0	0	0	0	0	0	1	0	0
14597.1	285	0	0	0	0	0	0	0	0	0	0	0	0	0	0	0	0	0	0	0	15	0	1	80	45	13	0	0	0	0	0	291	0	0	0	578	0	0	0	0	0	45	0	0	0	0	128	0	0
14703.1	0	0	0	0	0	0	0	0	0	0	0	0	0	0	0	0	0	0	0	0	0	0	0	86	0	1	55	0	0	0	0	52	0	0	0	0	0	0	0	0	0	0	0	0	0	0	0	0	0
14702.1	44	0	0	0	0	0	0	0	2	0	0	0	0	0	0	0	0	0	0	0	0	0	0	16	2	0	1	0	0	0	0	224	0	0	0	45	0	0	0	0	0	49	25	1	0	0	6	13	0
14388.1	0	0	0	0	0	0	0	0	0	0	0	0	0	0	0	0	0	0	0	0	2	0	0	40	7	1	0	0	8	0	0	292	0	0	0	52	0	0	0	0	1	0	1	0	0	0	40	2	0
14389.1	1	0	0	0	0	0	0	0	4	0	0	0	0	0	0	0	23	0	0	0	9	0	0	58	2	0	2	0	5	0	0	69	0	0	0	30	0	0	0	0	11	6	7	0	0	0	2	241	0
14390.1	0	0	0	0	0	0	0	0	0	0	1	0	0	0	0	2	0	0	0	20	11	11	0	0	3	21	0	0	1	0	0	76	0	0	0	164	0	0	0	0	0	0	0	0	0	0	22	1	0
14704.1	29	0	0	0	0	0	0	0	2	0	0	0	0	0	0	16	4	43	0	1	6	3	3	64	2	2	0	2	9	0	0	678	0	0	0	154	2	0	0	0	365	795	574	221	15	35	65	182	2
14705.1	16	0	0	0	0	0	0	0	0	0	0	0	0	0	0	0	0	0	0	0	0	0	0	0	0	0	0	0	0	0	0	7	0	0	0	2	0	0	0	0	0	22	1	0	1	124	0	2043	0
14706.1	37	0	0	0	0	0	0	0	90	0	0	0	0	0	0	0	0	0	0	0	0	0	0	66	0	0	0	0	7	0	0	276	0	0	0	5	0	0	0	2	7	0	1	0	0	3	2447	7	0
14391.1	0	0	0	0	0	0	0	0	0	0	0	0	0	0	0	0	0	0	0	0	2	0	0	17	1	0	1	0	1	0	0	72	0	0	0	14	0	0	0	0	0	51	276	15	1	4	42	117	1
14393.1	49	0	0	0	0	0	0	0	0	0	0	0	0	0	0	0	0	0	0	0	0	0	0	3	0	0	0	2	3	0	0	65	0	0	0	4	0	0	0	0	0	10	82	1	0	0	450	0	0
14394.1	0	0	0	0	0	0	0	0	5	0	0	0	0	0	0	0	0	0	0	0	0	1	1	14	0	0	1	1	2	0	0	96	0	0	0	210	0	0	0	0	0	11	32	43	2	0	80	126	2
14707.1	18	0	0	0	0	0	0	0	3	0	0	0	0	0	0	1	0	0	0	0	0	0	0	0	16	4	0	0	1	0	0	33	0	1	0	114	0	0	0	0	0	41	4	3	2	109	67	2770	0
14598.1	83	0	0	0	0	0	0	0	0	0	0	0	0	0	0	7	12	0	0	0	13	1	0	78	2	4	0	0	0	0	0	385	0	0	0	306	0	0	0	0	0	84	8	2	0	0	0	4	0
14397.1	26	0	0	0	0	0	0	0	0	0	0	0	0	0	0	95	0	0	0	0	6	1	5	5	3	5	5	14	0	0	0	96	0	0	0	242	0	0	0	0	1	110	10	103	1	0	52	0	0
14600.1	0	0	0	0	0	0	0	0	0	0	0	0	0	0	0	0	0	0	0	0	30	4	0	81	31	3	0	0	2	0	0	967	0	0	0	364	0	0	0	0	0	0	0	0	0	0	35	0	0
14398.1	0	0	0	0	4	1	0	0	0	0	0	0	0	0	0	15	0	0	0	0	2	1	0	0	184	13	0	0	2	0	0	500	0	0	0	224	0	0	0	0	0	0	0	0	0	0	0	0	0
14399.1	0	0	0	0	0	0	0	0	2	0	0	0	0	0	0	0	0	0	0	0	0	0	0	1	9	1	0	0	0	0	0	25	0	0	0	106	0	0	0	0	1	0	0	0	4	20	0	0	0
14400.1	9	0	0	0	0	0	0	0	45	0	0	0	0	0	0	0	0	0	0	1	1	0	0	30	0	0	0	0	12	1	0	262	0	0	0	14	0	0	0	0	32	31	4	6	2	9	359	6	6
14708.1	4	0	0	0	0	0	0	0	0	0	0	0	0	0	0	0	0	0	0	0	2	0	0	5	0	0	0	0	0	0	0	12	0	0	0	33	0	0	0	0	0	43	150	8	0	0	4	302	0
14401.1	7	0	0	0	0	0	0	0	0	0	0	0	0	0	0	5	0	0	0	5	5	0	0	47	2	1	0	1	4	0	0	503	1	0	0	46	0	0	0	0	1	40	83	656	0	7	392	30	4
14402.1	4	0	0	0	0	0	0	0	0	0	0	0	0	0	0	0	0	0	0	5	3	1	0	17	0	1	2	0	2	0	0	70	0	0	0	58	0	0	0	0	33	81	0	9	0	2	7	6	0
14403.1	7	0	0	0	0	0	0	0	0	0	0	0	0	0	0	0	0	0	0	0	2	1	1	0	1	5	0	0	0	0	0	84	0	0	0	100	0	0	0	0	0	73	193	8	0	0	1	0	0
14404.1	3	0	0	0	0	0	0	1	1	0	0	0	0	0	0	17	5	0	0	3	19	8	0	14	10	4	1	4	10	0	0	124	0	0	0	317	0	0	0	0	202	355	2	41	0	6	10	11	0
14405.1	134	0	0	0	0	0	0	0	29	0	0	0	0	0	0	0	53	0	0	0	8	0	7	4	0	1	1	4	2	0	0	74	0	0	0	137	1	0	0	1	205	426	135	29	1	45	52	871	0
14709.1	64	0	0	0	0	0	0	0	0	0	0	0	0	0	0	0	0	0	0	0	0	0	0	2	1	0	118	0	0	0	0	244	0	0	0	59	0	0	0	0	2	0	2	0	1	2	943	1	1
14601.1	0	0	0	0	0	0	0	0	0	0	0	0	0	0	0	17	0	0	0	0	4	3	11	12	27	26	0	0	0	0	0	38	0	0	0	75	0	0	0	0	0	0	0	0	0	0	4	0	0
14602.1	271	0	0	0	0	0	0	0	135	0	0	0	0	0	0	0	2	0	0	2	0	1	1	88	1	0	0	0	71	0	12	500	0	11	0	24	0	0	0	0	10	103	14	589	6	22	339	10234	50
14603.1	197	0	0	0	0	0	0	0	48	0	0	0	0	0	0	0	0	0	0	0	0	0	0	140	2	0	3	1	8	0	0	1160	0	0	0	80	0	0	0	0	0	0	0	32	0	0	397	17	191
14406.1	5	0	0	0	0	0	0	0	3	0	0	0	0	0	0	1	20	0	0	3	18	1	1	14	0	6	8	1	2	1	0	211	1	0	0	83	0	0	0	0	43	116	180	1112	28	54	60	374	0
14407.1	175	0	0	0	0	0	0	0	0	0	0	0	0	0	0	1	50	0	0	14	32	13	0	17	0	8	0	25	10	0	0	388	0	0	0	276	0	0	0	0	0	7	8	88	0	0	13	1	0
14408.1	1	0	0	0	0	0	0	0	0	0	0	0	0	0	0	0	0	0	0	0	2	0	0	113	0	0	1	0	15	0	0	427	0	3	0	319	0	0	0	0	2	0	0	0	0	0	184	0	0
14604.1	38	0	0	0	0	0	0	0	0	0	0	0	0	0	0	2	0	0	0	7	41	0	0	79	20	8	4	0	75	0	0	1202	0	0	0	184	0	0	0	0	0	0	0	0	0	0	704	0	0
14606.1	242	0	0	0	0	0	0	0	0	0	0	0	0	0	0	0	0	0	0	0	8	0	0	7	44	1	0	0	4	0	0	533	0	0	0	264	0	0	0	0	0	0	0	0	0	0	38	1	0
14607.1	0	0	0	0	0	0	0	0	0	0	0	0	0	0	0	0	0	0	0	0	0	0	0	0	0	0	0	0	0	0	0	2	0	0	0	0	0	0	0	0	0	0	0	0	0	0	0	2	0
14412.1	1	0	0	0	0	0	0	0	1	0	0	0	0	0	0	2	4	0	0	1	2	0	0	1	0	0	3	1	1	0	0	8	0	0	0	28	0	0	0	0	0	58	28	93	0	2	4	56	0
14413.1	62	0	0	0	0	0	0	0	13	0	0	0	0	0	0	4	0	0	0	9	4	0	3	4	0	0	0	0	2	0	0	136	0	0	0	68	0	0	0	0	0	78	1760	7	5	25	136	355	98
14415.1	0	0	0	0	0	0	0	0	3	0	0	0	0	0	0	0	113	0	0	0	15	0	44	0	16	49	0	0	0	6	0	41	0	0	0	544	0	0	0	0	0	0	1	0	0	0	7	0	0
14416.1	3	0	0	0	0	0	0	0	0	0	0	0	0	0	0	10	1	0	0	0	5	3	0	42	0	7	10	3	2	0	0	188	0	0	0	601	0	0	0	0	0	43	0	35	9	23	189	2	3
14417.1	49	0	0	0	0	0	0	0	0	0	0	0	0	0	0	1	0	0	0	0	5	7	2	1	15	1	5	0	2	0	0	52	0	0	0	26	0	0	0	0	0	138	88	31	1	8	24	47	0
14418.1	25	3	0	0	0	0	0	0	0	0	0	0	0	0	0	5	0	0	0	0	6	0	3	34	22	0	6	0	7	0	0	220	0	0	0	86	0	0	0	0	0	0	0	0	0	0	159	0	0
14714.1	5	0	0	0	0	0	0	0	0	0	0	0	0	0	0	0	0	0	0	0	0	0	0	85	0	0	2	0	6	0	0	204	0	0	0	5	1	0	0	0	46	0	12	2	0	0	52	6	2
14419.1	2	0	0	0	0	0	0	0	0	0	0	0	0	0	0	6	0	0	0	8	15	0	1	0	4	2	0	0	0	0	0	19	0	0	0	34	0	0	0	0	0	0	0	0	0	0	0	182	0
14420.1	0	2	0	3	0	0	0	0	319	0	0	0	0	0	0	0	0	0	0	0	0	0	61	36	56	0	41	4	0	0	0	422	0	0	0	1652	0	0	0	0	0	0	0	0	0	0	38	41	0
14414.1	58	0	0	0	0	0	0	0	307	0	0	0	0	0	0	0	0	0	0	3	37	4	1	11	1	4	10	5	1	0	0	78	0	0	0	593	0	0	0	0	0	160	390	155	2	95	78	72	1
14410.1	0	0	0	0	0	0	0	0	0	0	0	0	0	0	0	0	0	0	0	3	5	0	0	6	1	0	0	0	0	0	0	28	0	0	0	19	0	0	0	0	0	16	33	0	5	2	12	2	0
14411.1	0	0	0	0	0	0	0	0	69	0	0	0	0	0	0	1	1	0	0	0	0	0	1	1	0	0	1	3	0	0	0	15	0	0	0	55	0	0	0	0	0	303	7	16	0	0	4	6	0
14421.1	19	0	0	0	0	0	0	0	1	0	0	0	0	0	0	0	5	0	0	0	4	0	5	5	0	0	1	0	0	0	0	129	2	0	0	15	0	0	0	28	5	73	102	421	16	7	297	20	613
14608.1	191	0	0	0	0	0	0	0	474	0	0	0	0	0	0	0	0	0	0	0	0	0	0	27	5	0	0	0	6	0	3	195	0	0	0	684	0	0	0	0	0	0	0	0	0	0	13	4692	3
14609.1	26	0	0	0	0	0	0	0	0	0	0	0	0	0	0	0	0	0	0	0	1	0	0	89	0	0	1	0	6	0	0	603	0	0	0	14	0	0	0	0	0	48	26	0	0	0	29	2	0
14424.1	6	235	0	0	0	0	0	0	0	0	0	9	0	0	0	0	0	0	0	0	0	0	0	0	2	0	2	0	0	0	0	14	0	0	0	15	0	0	0	0	0	18	2	9	0	9	22	0	0
14423.1	0	0	0	0	0	0	0	0	0	0	0	0	0	0	0	0	0	0	0	0	6	1	0	49	98	0	0	0	3	0	0	1017	0	0	0	293	0	0	0	0	0	0	0	0	0	0	0	1	0
14422.1	0	0	0	0	0	0	0	0	0	0	0	0	0	0	0	0	0	0	0	0	0	0	0	0	0	4	1	2	0	0	0	85	0	0	0	57	0	0	0	0	0	0	1	0	0	0	0	0	0
14612.1	14	0	0	0	0	0	0	0	0	0	0	0	0	0	0	0	0	0	0	4	9	0	1	110	0	1	0	0	9	0	5	562	0	1	0	22	0	0	0	0	0	34	13	6	0	87	496	12	0
14615.1	0	0	0	0	0	0	0	0	0	0	0	0	0	0	0	0	0	0	0	0	0	0	0	19	0	0	0	0	0	0	0	259	0	0	0	2	0	0	0	0	0	0	0	0	0	0	0	0	0
14428.1	1	0	0	0	0	0	0	0	0	0	0	0	0	0	0	14	60	0	0	0	3	2	16	2	10	21	2	0	0	0	0	34	0	0	0	198	0	0	0	0	0	4	0	0	0	0	32	1157	0
14429.1	44	0	0	0	0	0	0	0	2	0	0	0	0	0	0	11	0	0	0	0	3	0	0	3	0	0	1	6	0	0	0	16	0	0	0	47	0	0	0	0	0	131	37	32	0	0	0	115	123
14427.1	1	0	0	0	0	0	0	0	2	0	0	0	0	0	0	8	3	4	0	0	0	0	1	0	0	0	0	4	0	0	0	9	0	0	0	51	0	0	0	0	14	76	5	5	0	1	3	110	7
14426.1	0	0	0	0	0	0	0	0	0	0	0	0	0	0	0	0	0	0	0	0	0	0	0	27	0	4	0	0	3	0	0	174	0	0	0	806	0	0	0	0	0	44	1	0	8	25	48	0	0
14425.1	10	3	0	0	0	0	0	0	2	0	0	0	0	0	0	0	0	0	0	0	2	0	0	0	1	2	0	0	0	2	0	19	0	0	0	104	0	0	0	0	0	206	4	28	0	1	8	322	0
14616.1	36	0	0	0	0	0	0	0	1	0	0	0	0	0	0	0	1	0	0	0	0	1	0	6	0	0	1	0	3	0	0	574	0	0	0	76	0	0	0	0	0	0	0	0	0	0	177	57	1
14617.1	0	0	0	0	0	0	0	0	0	0	0	0	0	0	0	2	6	0	0	0	0	0	5	135	6	8	14	0	6	1	0	500	0	0	0	144	0	0	0	0	0	100	0	2	0	54	147	2	1
14618.1	40	0	0	0	0	0	0	0	0	0	0	0	0	0	0	4	3	0	0	6	19	0	0	22	0	0	5	0	24	4	0	194	0	0	0	59	0	0	0	0	0	0	1	0	247	1	54	46	39
14619.1	0	0	0	0	0	0	0	0	0	0	0	0	0	0	0	1	0	0	0	0	0	1	0	4	1	2	0	0	1	0	1	259	0	0	0	41	0	0	0	0	0	0	2	6	0	1	18	259	3
14433.1	0	0	0	0	0	0	0	0	0	0	0	0	0	0	0	1	0	0	0	0	1	0	0	13	1	0	0	0	0	0	0	29	0	0	0	18	0	0	0	0	0	71	16	0	0	0	21	0	0
14434.1	0	0	0	0	0	0	0	0	0	0	0	0	0	0	0	0	0	0	0	0	2	9	0	169	0	1	0	0	1	0	0	194	0	0	0	195	0	0	0	0	0	264	0	0	0	0	362	0	0
14444.1	102	0	0	0	0	0	0	0	1	0	0	0	0	0	0	0	0	1	0	0	7	1	0	159	0	1	7	1	4	0	0	503	0	0	0	86	0	0	0	0	6	228	148	9	0	1	41	499	0
14439.1	14	0	0	0	0	0	0	0	0	0	0	0	0	0	0	0	0	0	0	0	4	2	0	65	2	0	0	0	22	0	0	584	0	0	0	43	0	0	0	0	1	6	0	0	0	0	490	349	33
14440.1	2	0	0	0	0	0	0	0	0	0	0	0	0	0	0	1	2	0	0	0	0	0	0	7	0	3	0	0	3	1	0	224	0	1	0	39	0	0	0	0	0	5	0	0	0	5	169	108	0
14441.1	45	0	0	0	0	0	0	0	5	0	0	0	0	0	0	4	5	0	0	0	7	1	0	27	5	0	0	0	3	0	2	71	0	3	0	26	0	0	0	0	0	0	0	0	54	67	58	1336	30
14442.1	74	0	0	0	0	0	0	0	7	0	0	0	0	0	0	21	8	0	0	0	3	1	9	3	29	1	0	2	0	0	0	127	0	0	0	136	0	0	0	0	16	49	1	53	0	3	17	23	4
14443.1	1	0	0	0	0	0	0	0	0	0	0	0	0	0	0	0	0	0	0	0	0	0	0	2	0	2	0	0	1	0	0	85	0	0	0	6	0	0	0	0	0	44	18	3	0	0	172	5	0
14445.1	10	0	0	0	0	1	0	0	0	0	0	0	0	0	0	0	0	0	0	0	0	0	0	9	3	6	0	0	1	0	0	41	0	0	0	40	0	0	0	0	0	0	0	0	0	0	42	144	0
14432.1	0	20	0	0	0	0	0	0	0	0	0	0	0	0	0	12	6	0	0	0	0	0	0	0	3	10	0	0	1	0	0	77	0	0	0	227	0	0	0	0	0	0	0	0	0	12	40	0	0
14430.1	0	0	0	0	0	0	0	0	0	0	0	0	0	0	0	0	0	0	0	0	0	0	0	20	0	0	0	0	63	0	0	1168	0	0	0	5	0	1	0	0	0	0	0	0	0	0	1	0	0
14431.1	0	0	0	0	0	0	0	0	0	0	0	0	0	0	0	0	0	0	0	0	0	0	8	0	26	28	2	0	0	0	0	124	0	0	0	835	0	0	0	0	0	0	0	2	0	0	1	1	0
14719.1	0	0	0	0	0	0	0	0	0	0	0	0	0	0	0	17	0	0	0	0	4	0	0	11	3	0	0	0	0	0	0	25	0	0	0	39	0	0	0	5	114	1	0	1	0	3	31	1	0
14717.1	0	0	0	0	0	0	0	0	0	0	0	0	0	0	0	0	0	0	0	0	0	0	0	39	0	0	0	0	7	0	0	79	0	0	0	72	0	0	0	0	0	0	0	0	0	0	3	0	0
14718.1	7	0	0	0	0	0	0	0	1	0	0	0	0	0	0	0	0	0	0	0	0	0	0	36	2	0	0	0	2	0	0	123	0	0	0	52	0	0	0	0	0	0	1	0	0	18	1351	152	10
14450.1	0	0	0	0	0	0	0	0	0	0	0	0	0	0	0	0	0	0	0	0	0	0	0	3	0	0	0	0	1	0	0	33	0	0	0	1	0	0	0	0	0	27	1	3	0	0	176	556	0
14449.1	0	0	0	0	0	0	0	0	0	0	0	0	0	0	0	0	0	0	0	0	4	0	0	4	12	0	0	0	0	0	0	13	0	0	0	27	0	0	0	0	0	0	0	0	0	0	0	0	0
14448.1	0	0	0	0	0	0	0	0	0	0	0	0	0	0	0	0	0	0	0	0	0	0	0	20	0	0	0	0	0	0	0	42	0	0	0	3	0	0	0	0	0	3	1	2	0	3	20	1	10
14451.1	0	0	0	0	0	0	0	0	0	0	0	0	0	0	0	0	0	0	0	0	1	0	0	21	0	2	1	0	2	0	0	55	0	0	0	16	0	0	0	3	0	10	3	0	2	2	10	539	0
14456.1	0	0	0	0	0	0	0	0	0	0	0	0	0	0	0	3	0	0	0	0	1	0	0	15	5	1	0	0	2	0	0	53	0	0	0	74	0	0	0	0	0	0	0	0	0	0	3	0	0
14455.1	0	0	0	0	0	0	0	0	12	0	0	0	0	0	3	0	0	0	0	0	0	3	0	0	2	0	0	0	49	0	0	300	0	1	0	70	0	0	0	0	0	369	6	311	0	0	402	4	0
14454.1	7	0	0	0	0	0	0	0	0	0	0	0	0	0	0	1	1	2	0	0	4	0	0	0	0	1	0	0	0	0	0	195	0	0	0	60	0	0	0	0	0	2	7	0	0	0	0	0	0
14452.1	9	0	0	0	0	0	0	0	1	0	0	0	0	0	0	0	0	0	0	0	0	0	0	70	0	0	0	0	4	0	0	167	0	0	0	24	0	0	0	0	0	34	0	0	0	0	58	0	0
14460.1	113	0	0	0	0	0	0	0	19	0	0	0	0	0	0	17	1	0	0	0	2	1	0	0	0	2	0	0	7	0	0	3	0	0	0	5	0	0	0	0	0	0	0	0	0	0	3	9	47
14459.1	0	0	0	0	0	0	0	0	0	0	0	0	0	0	0	0	0	0	0	0	0	0	0	4	0	0	0	0	0	0	0	23	0	0	0	1	0	0	0	0	7	0	3	0	0	1	10	66	1
14461.1	14	0	0	0	0	0	0	0	2	0	0	0	0	0	0	2	1	0	0	0	1	0	1	47	0	0	2	0	0	0	0	63	0	0	0	30	0	0	0	0	1	13	7	0	0	0	132	102	6
14462.1	1	0	0	0	0	0	0	0	2	0	0	0	0	0	0	0	0	0	0	0	1	0	0	3	0	0	0	0	0	0	0	48	0	0	0	102	0	0	0	0	0	838	4	10	0	27	28	0	0
14620.1	7	0	0	0	0	0	0	0	8	0	0	0	0	0	0	7	0	0	0	0	0	0	0	6	0	0	0	0	0	0	0	60	0	0	0	6	0	0	0	0	0	33	0	10	0	1	8	8	51
14435.1	0	0	1	0	0	0	0	0	0	0	0	0	0	0	0	4	0	0	0	0	0	0	0	49	0	0	0	0	2	0	0	219	0	0	0	35	0	0	0	0	0	0	0	0	0	0	242	5	0
14463.1	1	0	0	0	0	0	0	0	0	0	0	0	0	0	0	0	0	0	0	0	0	0	0	1	0	0	0	0	1	0	0	105	0	0	0	12	0	0	0	0	1	0	0	0	0	0	0	7	9
14464.1	0	0	0	0	0	0	0	0	0	0	0	0	0	0	0	0	0	0	0	0	0	0	0	10	1	0	0	0	0	0	0	34	0	0	0	8	0	0	0	0	174	20	49	3	0	1	37	51	0
14465.1	2	0	0	0	0	0	0	0	0	0	0	0	0	0	0	0	0	0	0	0	0	0	0	6	0	0	0	0	2	0	0	507	0	0	0	5	0	0	0	0	0	0	0	0	0	0	55	0	0
14466.1	1395	0	0	0	0	0	0	0	0	0	0	0	0	0	0	0	1	0	0	0	1	0	0	8	1	2	1	3	1	0	0	148	0	0	0	49	0	0	0	0	20	15	0	0	0	1	8	0	0
14622.1	2	0	0	0	0	0	0	0	17	0	0	0	0	0	0	0	0	0	0	0	0	0	0	0	0	0	2	0	2	0	0	1	0	0	0	9	0	0	0	0	179	6	13	40	0	1	76	0	15
14475.1	23	0	0	0	0	0	0	0	49	0	0	0	0	0	0	0	0	0	0	1	1	1	0	38	0	0	1	0	10	0	0	371	0	0	0	211	0	0	0	0	0	11	0	0	0	2	30	144	0
14470.1	3	0	0	0	0	0	0	0	0	0	0	0	0	0	0	0	1	0	0	2	3	0	0	0	0	0	0	0	1	0	0	15	0	0	0	12	0	0	0	0	0	33	1	3	0	1	10	56	0
14471.1	0	0	0	0	0	0	0	0	1	0	0	0	0	0	0	0	0	0	0	0	0	0	0	11	0	0	0	0	0	0	0	86	0	0	0	2	0	0	0	0	0	0	0	0	0	0	12	0	0
14473.1	8	0	0	0	0	0	0	0	2	0	0	0	0	0	0	3	0	0	0	0	1	0	1	13	6	1	7	0	1	0	0	104	0	0	0	49	0	0	0	0	0	42	0	0	0	0	12	5	0
14472.1	0	0	0	0	0	0	0	0	0	0	0	0	0	0	0	0	0	0	0	0	0	0	0	32	0	0	0	0	7	0	0	104	0	0	0	2	0	0	0	0	0	0	1	0	0	0	4	0	0
14623.1	0	0	0	0	0	0	0	0	12	0	0	0	0	0	0	0	0	0	0	0	2	0	0	0	1	1	0	0	1	0	4	10	0	0	0	3	0	0	0	0	0	2	0	0	0	0	8	3053	0
14624.1	0	0	0	0	0	0	0	0	16	0	0	0	0	0	0	2	0	0	0	0	2	1	0	42	1	0	0	0	33	0	0	134	0	0	0	31	0	0	0	0	0	0	0	0	0	0	49	0	0
14476.1	3	0	0	0	0	0	0	0	0	0	0	0	0	0	0	0	0	0	0	0	0	0	0	11	0	0	0	0	1	0	0	27	0	0	0	37	0	0	0	0	0	0	0	0	0	0	6	45	0
14477.1	1	0	0	0	0	0	0	0	0	0	0	0	0	0	0	13	5	0	0	0	1	2	2	15	2	1	0	3	2	0	0	34	0	0	0	26	0	0	0	0	0	0	0	0	0	0	0	0	0
14478.1	5	0	0	0	0	0	0	0	0	0	0	0	0	0	0	0	0	0	0	0	0	0	0	33	2	0	0	0	1	0	0	243	0	0	0	21	0	0	0	0	0	0	0	1	0	0	21	0	0
14479.1	0	0	0	0	0	0	0	0	1	0	2	0	0	0	0	0	1	0	0	0	0	0	1	66	0	0	0	0	11	0	0	260	0	0	0	6	0	1	0	0	5	94	0	1	0	0	9	0	0
14627.1	33	0	0	0	0	0	0	0	1	0	0	0	0	0	0	2	1	0	0	0	6	2	2	58	1	0	1	0	54	0	0	992	0	0	0	366	0	0	0	0	79	118	5	14	0	5	38	39	8
14628.1	5	0	0	0	0	0	0	0	0	0	0	0	0	0	0	3	6	0	0	0	8	0	0	0	8	2	2	0	0	0	0	1	0	0	0	69	0	0	0	0	23	15	1	32	0	5	0	0	0
14488.1	15	0	0	0	0	0	0	0	2	0	0	0	0	0	0	0	0	0	0	1	0	0	0	3	0	0	1	1	0	0	0	103	0	0	0	7	0	0	0	0	14	140	26	69	8	1	136	155	23
14484.1	0	0	0	0	0	0	0	0	0	0	0	0	0	0	0	0	0	0	0	0	0	0	0	1	0	0	0	2	5	0	0	131	0	0	0	63	0	0	0	0	0	0	0	0	0	0	417	0	0
14486.1	1	0	0	0	0	0	0	0	0	0	0	0	0	0	0	1	0	0	0	4	1	0	0	3	0	1	0	0	3	1	0	29	0	0	0	15	0	0	0	0	0	2	0	0	0	2	50	0	12
14485.1	1	0	0	0	0	0	0	0	0	0	0	0	0	0	0	5	7	0	0	0	2	0	4	3	7	1	3	0	0	0	0	100	0	0	0	52	0	0	0	0	0	0	0	0	0	2	6	0	0
14480.1	7	0	0	0	0	0	0	0	1	0	0	0	0	0	0	0	0	0	0	0	0	0	0	16	0	0	0	2	0	0	0	84	0	0	0	27	0	0	0	0	0	23	0	53	0	1	4	6	7
14481.1	16	0	0	0	0	0	0	0	58	0	0	0	0	0	0	0	1	0	0	0	0	1	1	16	2	2	0	0	9	0	0	267	0	0	0	137	0	0	0	0	0	2	0	5	2	2	52	233	0
14482.1	0	0	4	0	0	0	0	0	1	0	0	0	0	0	0	0	0	0	0	0	0	0	0	382	0	2	0	0	1	0	0	284	0	0	0	8	0	0	0	0	0	0	0	1	0	0	1	1	0
14491.1	0	0	0	0	0	0	0	0	0	0	0	0	0	0	0	0	0	0	0	0	0	0	0	0	1	4	0	0	1	0	0	165	0	0	0	15	0	0	0	0	0	0	0	0	0	0	28	0	0
14490.1	5	0	0	0	0	0	0	0	0	0	0	0	0	0	0	0	0	0	0	0	0	0	0	14	0	0	0	0	3	0	0	231	0	0	0	11	0	0	0	0	0	0	8	0	1	6	26	5	42
14492.1	0	0	0	0	0	4	0	0	0	0	4	0	0	0	0	0	0	0	0	0	2	0	0	0	2	2	0	0	0	0	0	67	0	0	0	61	0	0	2	0	0	0	0	0	0	1	4	0	0
14493.1	2	0	0	0	0	0	0	0	0	0	0	0	0	0	0	0	0	0	0	0	2	0	0	5	0	0	0	0	2	0	0	222	0	0	0	17	0	0	0	0	0	0	0	0	1	0	113	45	0
14494.1	1	0	0	0	0	0	0	0	1	0	0	0	0	0	0	0	0	0	0	0	0	0	0	0	0	0	0	0	0	0	0	19	0	0	0	14	0	0	0	0	0	11	68	12	0	2	33	23	52
14498.1	8	0	0	0	0	0	0	0	0	0	0	0	0	0	0	1	1	0	0	0	0	0	0	4	0	0	0	0	0	0	0	45	0	0	0	12	0	0	0	0	0	17	61	116	0	0	478	577	1
14495.1	11	0	0	0	0	0	0	0	0	0	0	0	0	0	0	0	0	0	0	0	0	0	0	23	0	0	0	0	2	0	0	162	0	0	0	42	0	0	0	0	0	0	0	0	0	0	0	0	0
14496.1	7	0	0	0	0	0	0	0	1	0	1	0	0	0	0	0	0	0	0	0	0	0	0	1	0	0	0	0	1	0	0	181	0	0	0	0	0	0	0	0	0	60	0	0	0	0	214	15	59
14497.1	0	0	0	0	0	2	0	0	0	0	0	0	0	0	0	0	4	0	0	0	4	1	0	64	0	0	0	0	5	0	0	322	0	0	0	136	0	0	0	0	0	287	0	1	0	0	3	2	0
14902.1	11	0	0	0	0	0	0	0	1	0	0	0	0	0	0	0	0	0	0	2	0	0	0	1	0	0	0	0	2	0	1	103	0	0	0	1	0	0	0	0	0	0	0	0	5	210	301	293	15
14903.1	1	0	0	0	0	0	0	0	0	0	0	0	0	0	0	0	0	0	0	1	1	0	0	11	0	0	0	0	3	0	0	137	0	0	0	3	0	0	0	0	0	7	0	5	0	0	0	0	0
14630.1	0	0	0	0	0	0	0	0	0	0	0	0	0	0	0	1	9	0	0	0	0	0	0	0	1	0	0	0	0	0	0	58	0	0	0	71	0	0	0	0	0	0	0	0	0	0	0	0	0
14631.1	0	0	0	0	0	0	0	0	0	0	0	0	0	0	0	0	0	0	0	0	0	0	0	1	3	0	0	0	0	0	0	7	0	0	0	35	0	0	0	0	0	0	0	0	0	0	20	0	0
14906.1	1	0	0	0	0	0	0	0	1	0	0	0	0	0	0	0	0	0	0	0	0	0	0	1	3	0	0	0	0	0	0	11	0	0	0	20	0	0	0	0	0	73	2	5	0	0	3	0	28
14905.1	2	0	0	0	0	0	0	0	0	0	0	0	0	0	0	0	0	0	0	0	0	0	0	0	0	0	0	0	1	0	0	8	0	0	0	64	0	0	0	0	0	0	0	0	0	0	0	0	0
14629.1	0	0	0	0	0	0	0	0	0	0	0	0	0	0	0	13	0	0	0	0	2	0	0	5	0	0	0	0	2	0	0	110	0	0	0	144	0	0	0	0	0	0	0	0	0	213	66	38	0
14632.1	27	0	0	0	0	0	0	0	1	0	0	0	0	0	0	1	5	0	0	0	0	0	0	0	0	1	1	0	0	0	0	25	0	0	0	14	0	0	0	0	16	11	19	65	4	31	3	96	8
14633.1	4	0	0	0	0	0	0	0	0	0	0	0	0	0	0	0	0	0	0	0	0	1	0	0	0	0	0	0	0	0	0	32	0	0	0	10	0	0	0	0	0	0	0	0	0	1	43	0	1
14910.1	17	0	0	0	0	0	0	0	2	0	0	0	0	0	0	0	0	0	0	0	0	0	0	1	0	0	0	0	1	0	0	1	0	0	0	13	0	0	0	0	0	20	44	74	1	0	16	150	0
14907.1	1	0	0	0	0	0	0	0	1	0	0	0	0	0	0	0	0	0	0	0	0	0	0	0	0	0	0	0	0	0	0	12	0	0	0	1	0	0	0	0	0	0	4	75	26	49	16	72	44
14908.1	25	0	0	0	0	0	0	0	0	0	0	0	0	0	0	0	2	0	0	0	0	1	0	5	1	0	3	0	0	0	0	105	0	0	0	46	0	0	0	0	0	14	0	1	0	1	29	0	0
14911.1	3	0	0	0	0	0	0	0	1	0	0	0	0	0	0	0	1	0	0	0	0	0	0	13	1	0	1	0	0	0	0	72	0	0	0	15	0	0	0	0	0	0	0	0	2	3	70	33	4
14913.1	0	0	0	0	0	0	0	0	0	0	3	0	0	0	0	0	0	0	0	0	0	0	0	0	2	0	0	0	3	0	0	400	0	0	0	101	0	0	0	0	0	9	0	0	0	0	0	0	0
14912.1	3	0	0	0	0	0	0	0	2	0	0	0	0	0	0	0	0	0	0	0	0	0	0	63	1	0	0	0	13	0	0	144	0	0	0	5	0	0	0	0	2	8	0	2	0	0	1	157	0
14634.1	2	0	0	0	0	0	0	0	0	0	0	0	0	0	0	0	0	0	0	0	0	0	0	6	0	0	0	0	0	0	0	189	0	0	0	2	0	0	0	0	0	0	0	0	0	0	0	0	0
14635.1	0	0	0	0	0	4	0	0	0	0	0	0	0	0	0	0	0	0	0	0	0	0	0	12	0	0	0	0	1	0	0	139	0	0	0	0	0	0	0	0	0	0	0	0	0	0	14	0	1155
14636.1	21	0	0	0	0	0	0	0	0	0	0	0	0	0	0	16	0	0	0	0	0	0	1	32	2	0	0	0	0	0	0	139	0	0	0	10	0	0	0	0	0	153	4	2	0	2	438	14	323
14637.1	2	0	0	0	0	0	0	0	0	0	0	0	0	0	0	0	0	0	0	0	0	0	0	10	6	0	1	0	1	0	0	42	0	0	0	20	0	0	0	0	0	13	0	2	0	0	69	12	0
14915.1	1	0	0	0	0	0	0	0	0	0	0	0	0	0	0	0	0	0	0	0	0	0	0	0	0	0	0	0	0	0	0	29	0	0	0	8	0	0	0	0	7	17	10	7	0	0	72	0	0
14916.1	10	0	0	0	0	0	0	0	44	0	0	0	0	0	0	1	0	0	0	4	0	0	0	8	0	0	0	0	9	0	0	130	0	0	0	9	0	0	0	0	0	21	96	174	0	0	7	0	0
14638.1	0	0	0	0	0	12	0	0	0	0	0	0	0	0	0	10	0	0	0	8	12	0	1	31	58	0	5	0	0	0	0	513	0	0	0	496	0	0	0	0	0	0	0	0	0	0	22	0	0
14382.1	44	0	0	0	0	0	0	0	0	0	0	0	0	0	0	8	0	0	0	0	0	0	1	0	0	0	0	2	6	0	0	68	0	0	0	31	0	0	0	0	0	1	38	207	0	0	22	76	2
14918.1	35	0	0	0	0	0	0	0	0	0	0	0	0	0	0	3	0	0	0	0	5	1	0	66	3	0	0	0	8	0	0	542	0	0	0	161	0	0	0	0	0	0	0	0	0	2	506	0	0
14919.1	0	0	0	0	0	0	0	0	0	0	0	0	0	0	0	0	0	0	0	0	7	1	1	10	5	1	0	0	2	0	0	150	0	0	0	168	0	0	0	0	0	81	0	4	0	0	76	0	0
14920.1	99	0	0	0	0	0	0	0	0	0	0	0	0	0	0	0	0	0	0	0	0	0	0	103	0	0	31	0	5	0	0	385	0	0	0	157	0	0	0	0	0	0	0	0	0	2	70	3	96
14640.1	2	0	0	0	0	0	0	0	1	0	0	0	0	0	0	0	1	0	0	0	1	0	0	184	0	0	1	0	9	0	0	267	0	0	0	23	0	0	0	0	0	11	0	0	0	0	18	37	2
14639.1	0	0	0	0	0	0	0	0	0	0	0	0	0	0	0	0	0	0	0	0	0	2	0	1	0	0	0	0	25	0	0	662	0	0	0	316	0	0	0	0	0	32	33	9	0	0	2	0	0
14921.1	8	0	0	0	0	0	0	0	28	0	0	0	0	0	0	1	0	0	0	0	5	0	0	20	0	2	0	0	23	0	6	134	0	0	0	20	0	0	0	0	17	13	13	183	2	1	103	588	3
14923.1	0	0	0	0	0	0	0	0	0	0	0	0	0	0	0	0	0	0	0	0	0	0	0	0	0	1	0	0	21	0	0	81	0	0	0	16	0	0	0	0	0	0	0	0	0	0	302	0	0
14924.1	6	0	0	0	0	0	0	0	1	0	0	0	0	0	0	1	1	0	0	4	0	0	0	24	2	1	1	0	5	0	0	81	0	0	0	15	0	0	0	0	0	29	64	36	0	1	43	187	0
14925.1	0	0	0	0	0	0	0	0	1	0	0	0	0	0	0	0	0	0	0	0	20	1	1	0	0	10	0	0	12	9	0	114	0	0	0	36	0	0	0	0	0	30	1	27	0	0	0	0	0
14926.1	0	0	0	0	0	2	0	0	0	0	4	0	0	0	0	17	0	0	0	3	31	0	0	128	0	2	0	0	25	1	0	902	0	0	0	569	0	1	0	0	0	0	0	0	0	3	12	0	0
14927.1	6	0	0	0	0	0	0	1	0	0	0	0	0	0	0	0	0	0	0	0	4	0	0	100	0	1	0	0	14	0	0	170	0	0	0	181	0	0	0	0	92	50	74	7	0	2	6	0	0
14928.1	0	0	0	0	0	0	0	0	0	0	0	0	0	0	0	1	1	0	0	2	0	0	0	44	1	0	0	0	7	0	0	447	0	0	0	30	8	0	0	0	0	0	0	0	1	4	360	19	1
14930.1	65	0	0	0	0	0	0	0	93	0	0	0	0	0	0	1	0	0	0	2	1	0	0	0	0	0	0	2	1	0	0	29	0	0	0	38	0	0	0	0	0	398	136	626	0	26	52	1209	32
14929.1	0	0	0	0	0	0	0	0	0	0	0	0	0	0	0	12	2	0	0	0	1	1	0	46	0	0	1	0	2	0	0	293	0	0	0	25	0	0	0	0	0	12	1	5	0	8	160	9	2
14931.1	0	0	0	0	0	0	0	0	0	0	0	0	0	0	0	2	0	0	0	0	0	0	0	38	0	1	6	0	6	0	0	19	0	0	0	53	0	0	0	0	28	386	2	48	0	6	158	0	0
14932.1	0	0	0	0	0	0	0	0	10	0	0	0	0	0	0	0	0	0	0	0	0	0	1	462	2	1	0	0	10	0	0	359	0	0	0	105	0	0	0	0	6	21	0	7	0	0	5	184	0
14933.1	8	0	0	0	0	0	0	0	4	0	0	0	0	0	0	4	0	0	0	0	0	0	0	2	0	0	0	0	6	0	0	99	0	0	0	99	0	0	0	0	3	9	4	38	0	0	756	38	152
14934.1	0	0	0	0	0	0	0	0	33	0	0	0	0	0	0	0	0	0	0	0	0	0	0	25	1	0	0	0	0	0	0	115	0	0	0	9	0	0	0	0	0	34	1	3	0	0	14	0	0
14935.1	0	0	0	0	0	0	0	0	5	0	0	0	0	0	0	0	0	0	0	0	0	0	0	34	0	0	3	3	57	0	0	147	0	0	0	178	0	0	0	0	98	60	24	140	0	0	347	43	8
14936.1	4	0	0	0	0	0	0	0	462	0	0	0	0	0	0	0	0	0	0	4	0	0	1	9	0	0	0	0	10	0	0	111	0	0	0	148	0	0	0	0	2	19	64	910	2	7	37	6943	213
14937.1	6	0	0	0	0	0	0	0	4	0	0	0	0	0	0	0	0	0	0	0	0	0	0	31	0	0	0	0	6	0	0	151	0	0	0	32	0	0	0	0	15	132	45	32	0	0	164	174	10
14938.1	6	0	0	0	0	0	0	0	14	0	0	0	0	0	0	0	1	0	0	0	0	0	1	1	0	0	0	0	0	0	1	27	0	0	0	7	1	0	0	0	7	26	82	17	1	9	44	877	175
14939.1	5	0	0	0	0	0	0	0	0	0	0	0	0	0	0	0	0	0	0	0	0	0	0	4	0	0	0	0	0	0	0	27	0	0	0	3	0	0	0	3	26	73	35	103	4	4	24	462	426
14940.1	3	0	0	0	0	0	0	0	77	0	0	0	0	0	0	0	0	0	0	0	0	0	0	0	0	0	0	0	0	0	0	6	0	0	0	36	0	0	0	0	30	10	0	0	0	0	29	2459	36
14652.1	0	0	0	0	0	0	0	0	0	0	0	0	0	0	0	0	0	0	0	11	0	0	0	27	0	0	0	0	4	0	0	185	0	0	0	5	0	0	0	0	58	65	60	9	0	22	94	0	0
14941.1	6	0	0	0	0	0	0	0	13	0	0	0	0	0	0	29	1	28	0	3	28	0	3	7	12	3	2	0	14	0	0	67	0	0	0	92	0	0	0	0	342	100	64	42	1	6	549	460	0
14942.1	3	0	0	0	0	0	0	0	1392	0	0	0	0	0	0	0	0	0	0	0	0	0	0	35	0	0	0	0	34	0	0	301	0	0	0	10	0	0	0	0	0	0	56	794	1	0	100	791	579
14943.1	269	0	0	0	0	0	0	0	0	0	0	0	0	0	0	0	0	0	0	0	0	0	0	27	2	2	1	0	0	0	0	59	0	0	0	142	0	0	0	0	3	0	0	0	1	21	15	112	28
14944.1	8	0	0	0	0	0	0	0	0	0	0	0	0	0	0	4	0	0	0	0	0	2	0	18	1	0	0	0	8	0	0	236	0	0	0	175	0	0	0	0	0	68	0	0	0	0	0	0	0
14945.1	0	0	0	0	0	0	0	0	9	0	0	0	0	0	0	0	0	0	0	0	2	0	0	6	1	0	0	0	2	0	0	75	0	0	0	56	0	0	0	0	0	552	0	149	0	0	491	0	16
14946.1	59	0	0	0	0	0	0	0	2	0	0	0	0	0	0	0	0	0	0	0	2	0	0	410	3	0	0	1	27	0	0	511	0	0	0	55	0	0	0	0	201	583	149	36	0	35	424	238	27
14947.1	0	0	0	0	0	0	0	0	8	0	0	0	0	0	0	3	0	0	0	0	5	1	0	8	5	1	0	1	9	0	0	86	0	0	0	42	0	0	0	0	7	8	4	3	0	2	8	596	0
14948.1	1	0	0	0	0	0	0	0	31	0	0	0	0	0	0	2	1	0	0	0	0	0	0	18	0	0	0	0	9	0	1	103	0	0	0	12	0	0	0	0	0	508	8	39	5	15	203	480	36
14949.1	0	0	0	0	0	0	0	0	0	0	0	0	0	0	0	0	4	0	0	2	1	2	0	180	3	1	1	1	9	0	0	476	0	0	0	162	0	0	0	0	8	47	8	133	0	0	0	1	0
14950.1	19	0	0	0	0	0	0	0	293	0	0	0	0	0	0	0	2	0	0	0	0	0	0	9	0	0	1	0	1	0	0	69	0	0	0	3	0	0	0	0	15	22	52	87	0	3	348	326	181
14951.1	6	0	0	0	0	0	0	0	99	0	0	0	0	0	0	1	0	0	0	0	0	0	0	1	0	0	0	0	0	0	0	13	0	0	0	6	0	0	0	0	0	31	42	8	0	19	15	358	28
14952.1	36	0	0	0	0	0	0	0	0	0	0	0	0	0	0	1	9	0	0	0	3	2	5	1	0	0	3	2	0	0	0	36	0	0	0	145	0	0	0	0	74	777	327	124	0	7	59	1	12
14953.1	30	0	0	0	0	0	0	0	6	0	0	0	0	0	0	20	2	0	0	0	3	4	1	64	9	1	15	11	14	0	0	173	0	0	0	905	0	0	0	0	20	13	19	6	0	5	57	0	15
14960.1	54	0	0	0	0	0	0	0	0	0	0	0	0	0	0	0	0	0	0	0	0	0	0	0	0	0	1	0	0	0	0	5	0	0	0	3	0	0	0	0	247	19	0	17	0	19	0	54	0
14959.1	1	0	0	0	0	0	0	0	119	0	0	0	0	0	0	0	0	0	0	0	0	0	0	1	0	0	0	0	1	0	0	28	0	0	0	12	0	0	0	0	0	15	2	14	0	0	60	125	32
14957.1	0	0	0	0	0	4	0	0	0	0	0	0	0	0	0	6	0	0	0	0	5	0	2	199	0	0	4	0	2	0	0	240	0	0	0	22	0	0	0	0	0	0	0	0	0	1	395	183	0
14958.1	12	0	0	0	0	0	0	0	15	0	0	0	0	0	0	0	0	0	0	0	1	0	0	19	0	0	0	1	30	0	0	290	0	0	0	52	0	0	0	0	0	0	0	0	0	0	500	0	0
[truncated: 586 more columns]

## Sheet: Fungal Counts
Sample	Acremonium persicinum	Acremonium recifei	Alternaria alternata	Alternaria infectoria	Arthroderma multifidum	Arthroderma uncinatum	Aspergillus aculeatus	Aspergillus brasiliensis	Aspergillus calidoustus	Aspergillus candidus	Aspergillus flavus	Aspergillus fumigatus	Aspergillus insuetus	Aspergillus penicillioides	Aspergillus ruber	Aspergillus sydowii	Aspergillus tubingensis	Aspergillus unguis	Aspergillus versicolor	Aspergillus welwitschiae	Aureobasidium pullulans	Bipolaris cynodontis	Candida albicans	Candida allociferrii	Candida boleticola	Candida dubliniensis	Candida fermenticarens	Candida glabrata	Candida metapsilosis	Candida nivariensis	Candida parapsilosis	Candida railenensis	Candida santamariae	Candida santamariae var. membranifaciens	Candida sophiae-reginae	Candida tropicalis	Candida xylopsoci	Candida zeylanoides	Capronia semiimmersa	Chaetomium globosum	Cladosporium cladosporioides	Cladosporium halotolerans	Cladosporium herbarum	Cladosporium lebrasiae	Cladosporium sphaerospermum	Cochliobolus geniculatus	Colletotrichum truncatum	Cryptococcus adeliensis	Cryptococcus aerius
14101.1	0	0	0	0	0	0	0	0	0	0	0	0	0	0	0	0	0	0	0	0	0	0	402	0	0	195	0	0	0	0	0	0	0	0	0	0	0	0	0	0	0	0	0	0	0	0	0	0	0
14101.2	0	0	0	0	0	0	0	0	0	0	0	0	0	0	0	0	0	0	0	0	0	0	4	0	0	812	0	0	0	0	0	0	0	0	0	438	0	0	0	0	213	178	0	0	0	0	0	0	0
14101.3	0	0	0	0	0	0	0	0	0	0	0	0	0	0	0	0	0	0	0	0	0	0	343	0	0	2	0	0	0	0	180	0	0	0	0	0	0	0	0	0	0	0	0	0	0	0	0	0	0
14102.1	0	0	76	0	0	0	0	0	0	0	0	0	0	0	0	0	0	0	0	0	0	0	4521	0	0	7220	0	1	0	0	0	0	0	0	0	0	0	0	0	0	0	11	0	1	598	0	0	0	0
14102.2	0	0	0	0	0	0	0	0	0	0	0	0	0	0	0	0	0	0	0	0	0	0	1581	0	0	4075	0	0	0	0	0	0	0	0	0	0	0	0	0	0	0	0	0	0	0	0	0	0	0
14102.3	0	0	0	0	0	0	0	0	0	0	0	0	0	0	0	0	0	0	0	0	0	0	10918	0	0	29163	0	0	0	0	0	0	0	0	0	0	0	0	0	0	2	0	0	0	0	0	0	0	0
14104.1	0	0	0	0	0	0	0	0	0	0	0	0	0	0	0	0	0	0	0	0	0	0	2	0	0	4043	0	0	0	0	0	0	0	0	0	0	0	0	0	0	0	822	0	0	0	0	0	0	0
14106.1	0	0	0	0	0	0	0	0	0	0	0	0	0	0	0	0	0	0	0	0	0	0	1	0	0	0	0	1	0	0	0	0	0	0	0	0	0	0	0	0	0	0	0	0	0	0	0	0	0
14108.1	0	0	285	0	0	0	0	0	0	0	0	0	0	0	0	0	0	0	0	0	0	0	1	0	0	1	0	3	0	0	0	0	0	0	0	0	0	0	0	0	3	1	2021	0	0	0	0	0	0
14109.1	0	0	76	0	0	0	0	0	0	0	0	0	0	0	0	0	0	0	0	0	0	0	136	0	0	0	0	0	0	0	0	0	0	0	0	0	79	0	0	0	0	0	0	0	0	0	0	0	0
14111.1	0	0	0	0	0	0	0	0	0	0	0	0	0	0	0	0	0	0	0	0	0	0	1	0	0	2495	0	2	0	0	0	0	0	0	0	0	0	0	0	0	0	0	0	0	0	0	0	0	0
14112.1	0	0	0	0	0	0	0	0	0	0	0	0	0	0	0	0	0	0	0	0	0	0	0	0	0	5	0	0	0	0	0	0	0	0	0	0	1	0	0	0	0	0	0	0	0	0	0	0	0
14115.1	0	0	0	0	0	0	0	0	0	0	0	0	0	0	0	0	0	0	0	0	0	55	118	0	0	3766	0	20631	0	10	0	0	0	0	0	0	0	0	0	0	0	0	0	0	0	0	0	0	0
14117.1	0	0	641	135	0	0	0	0	0	0	0	0	0	0	120	0	0	0	0	0	0	0	0	0	0	0	0	0	0	0	0	0	0	0	0	0	0	0	0	0	0	0	0	0	0	0	0	0	0
14118.1	0	0	0	0	0	0	0	0	0	0	0	0	0	0	0	0	0	0	0	0	594	0	157	0	0	0	0	0	0	0	0	0	0	0	0	0	0	0	0	0	0	0	0	0	0	0	0	0	0
14118.2	0	0	193	53	0	0	0	0	0	0	0	0	0	0	0	0	0	0	0	0	0	1	17697	0	0	2	0	3562	0	1	4	0	0	0	0	0	0	0	0	0	12	0	5	0	0	0	1	0	0
14118.3	0	0	6	0	0	0	0	0	0	0	0	0	0	0	0	1	0	0	0	0	0	0	25642	0	0	1	0	2668	0	1	0	0	0	0	0	0	0	0	0	0	37	2	0	0	20	0	0	0	0
14119.1	0	0	456	25	0	0	0	0	0	0	0	0	0	0	0	0	0	0	0	0	0	0	9	0	0	5	0	0	0	0	0	0	0	0	0	0	0	0	0	0	44	0	0	0	0	0	0	0	0
14121.1	0	0	113	37	0	0	0	0	0	0	0	0	0	0	0	0	0	0	0	0	0	0	1907	0	0	0	0	42	0	0	0	0	0	0	0	0	366	0	0	0	0	34	0	0	0	0	0	0	23
14121.2	0	0	0	0	0	0	0	0	0	0	0	0	0	0	0	0	0	0	0	0	0	0	22118	0	0	6	0	1	0	0	0	0	0	0	0	0	0	0	0	0	0	0	0	0	0	0	0	0	0
14121.3	0	0	0	0	0	0	0	0	0	0	0	0	0	0	0	0	0	0	0	0	0	0	3137	0	0	5	0	0	0	0	0	0	0	0	0	0	0	0	0	0	27	0	232	0	0	0	0	0	0
14122.1	0	0	0	0	0	0	0	0	0	0	0	0	0	0	0	0	0	0	0	0	25	0	4038	0	0	2048	0	4	0	1	0	0	0	0	0	0	104	0	0	0	41	0	0	0	0	0	0	0	0
14122.2	0	0	0	19	0	0	0	0	0	0	0	0	0	13	41	0	0	0	0	0	31	0	32746	0	0	10377	0	0	0	0	0	0	0	0	0	0	0	0	0	0	0	0	0	0	0	0	0	0	0
14122.3	0	0	0	75	0	0	0	0	0	0	0	0	0	0	0	0	0	0	0	0	0	0	8787	0	0	25251	0	0	0	0	0	0	0	0	0	251	0	0	0	0	0	41	0	0	0	0	0	0	0
14125.1	0	0	0	0	0	0	0	0	0	0	0	0	0	0	0	0	0	0	0	0	0	3049	0	0	0	0	0	1256	0	0	0	0	0	0	0	0	741	0	0	0	1242	534	3	0	0	0	0	0	0
14126.1	0	0	0	0	0	0	0	0	0	0	0	0	0	0	0	0	0	0	0	0	0	0	50828	0	0	11	0	23	0	0	0	0	0	0	0	0	1	0	0	0	0	0	0	0	0	0	0	0	0
14127.1	0	0	0	0	0	0	0	0	0	0	0	0	0	0	0	0	0	0	0	0	0	0	31981	0	0	0	0	334	0	0	0	0	0	0	0	0	1	0	0	0	0	0	0	0	0	0	0	0	0
14129.1	0	0	0	0	0	0	0	0	0	0	0	0	0	0	0	0	0	0	0	0	0	0	10010	0	0	23179	0	0	0	0	0	0	0	0	0	0	0	0	0	0	0	0	124	0	0	0	0	0	0
14130.1	0	0	0	0	0	0	0	0	0	0	0	0	0	0	0	0	0	0	0	0	0	0	80923	0	0	35095	0	0	0	0	0	0	0	0	0	0	136685	0	0	0	0	0	0	0	0	0	0	0	0
14131.1	0	0	0	0	0	0	0	0	0	0	0	0	0	0	0	0	0	0	0	0	0	0	7	0	0	9880	0	0	0	0	0	0	0	0	0	0	2	0	0	0	0	0	0	0	0	0	0	0	0
14132.1	0	0	1	0	0	0	0	0	0	0	0	0	0	0	0	0	0	0	0	0	0	0	13836	0	0	1692	0	0	0	0	0	0	0	0	0	0	0	0	0	0	0	0	0	0	0	0	0	0	0
14133.1	0	0	93	0	0	0	0	0	0	0	0	0	0	0	0	0	0	0	0	0	0	0	3783	0	0	40714	0	72	0	0	0	0	0	0	0	0	190	0	0	0	314	93	0	0	0	0	0	0	0
14134.1	0	0	0	0	0	0	0	0	0	0	0	0	0	0	0	0	0	0	0	0	3811	0	0	0	0	1	0	0	0	0	0	0	0	0	0	0	14307	0	0	0	8	0	1319	0	0	0	0	0	0
14135.1	0	0	0	0	0	0	0	0	0	0	0	0	0	0	0	0	0	0	0	0	0	0	877	0	0	15866	0	0	0	0	0	0	0	0	0	0	0	0	0	0	1	611	692	0	0	0	0	0	0
14136.1	0	0	0	0	0	0	0	0	0	0	0	0	0	0	0	0	0	0	0	0	0	0	1	0	0	0	0	5221	0	0	0	0	0	0	0	0	17678	0	0	0	0	0	0	0	0	0	0	0	0
14136.2	0	0	0	0	0	0	0	0	0	0	0	0	0	0	0	0	0	0	0	0	0	0	0	0	0	0	0	0	0	0	532	0	1	0	0	0	0	1855	0	0	296	702	1	0	1	0	0	0	0
14136.3	0	0	0	0	0	0	0	0	0	0	0	0	0	0	0	0	0	0	0	0	0	0	428	0	0	1	0	0	0	0	0	0	0	0	0	359	0	0	0	0	0	291	0	0	3	0	0	0	0
14137.1	0	0	0	0	0	0	8	0	0	0	0	0	0	0	13	0	0	0	0	0	21	0	1079	0	0	41496	0	27	0	0	0	0	0	0	0	0	28	0	0	0	47	0	0	0	0	0	0	0	0
14140.1	0	0	0	0	0	0	0	0	0	0	0	0	0	0	0	0	0	0	0	0	0	0	1105	0	0	3	0	0	0	0	0	0	0	0	0	166	322	0	0	0	0	0	0	0	0	0	0	0	0
14140.2	0	0	0	0	0	0	0	0	0	0	0	0	0	0	0	0	0	0	0	0	0	0	4640	0	0	13	0	0	0	0	0	0	0	0	0	182	0	0	0	0	0	115	0	0	0	0	0	0	0
14140.3	0	0	0	0	0	0	0	0	0	0	0	0	0	0	0	0	0	0	0	0	0	0	9762	0	0	28	0	0	0	0	0	0	0	0	0	0	0	0	0	0	0	1	0	0	149	0	0	0	0
14142.1	0	0	0	0	0	0	0	0	0	0	0	0	0	0	0	0	0	0	0	0	0	0	173	0	0	1198	0	0	0	0	0	0	0	0	0	0	0	0	0	0	129	0	2	0	1	0	0	0	0
14144.1	0	0	0	0	0	0	0	0	0	0	0	0	0	0	0	0	0	0	0	0	0	0	2284	0	0	200	0	1435	0	1	0	0	0	0	0	0	0	0	0	0	0	0	0	0	0	0	0	0	0
14146.1	0	0	0	0	0	0	0	0	0	0	0	0	0	0	0	0	0	0	0	0	6	0	138	0	0	6	0	25	0	0	0	0	0	0	0	0	0	0	0	0	0	0	0	0	0	0	0	0	0
14147.1	0	0	10	0	0	0	0	0	0	0	0	0	0	0	0	0	0	0	2	0	0	0	30	0	0	627	0	4353	1	0	1	0	0	0	0	0	0	0	0	0	0	0	0	0	0	0	0	0	0
14148.1	0	0	1736	0	0	0	0	0	1471	0	0	0	12	0	0	0	1	1	0	0	1801	0	2056	0	0	1	0	1438	1	2	0	0	0	0	0	0	3527	0	0	0	0	0	0	0	0	0	0	0	0
14149.1	0	0	10	0	0	0	0	0	0	0	0	0	0	0	0	2	3	0	6	0	20	0	26206	0	0	31	0	15959	0	7	0	0	0	0	0	0	74	0	0	0	181	0	0	0	0	0	0	0	0
14150.1	0	0	0	0	0	0	0	0	0	0	0	0	0	0	0	0	0	0	0	0	0	0	2428	0	0	5	0	0	0	4	0	0	0	0	0	0	0	0	0	0	1078	1	2	0	0	0	0	0	0
14151.1	0	0	0	0	0	0	0	0	0	0	0	0	0	0	0	0	0	0	0	0	0	0	22398	0	0	7	0	0	0	0	0	0	0	0	0	0	0	0	0	0	0	0	0	0	0	0	0	0	0
14152.1	0	0	0	0	0	0	0	0	0	0	0	0	0	0	0	0	0	0	0	0	0	0	6232	0	0	1	0	4	0	0	0	0	0	0	0	35002	3	0	0	0	9	0	0	0	0	0	0	0	0
14154.1	0	0	0	0	0	0	0	0	0	0	0	0	0	0	0	0	0	0	0	0	0	0	36394	0	0	2	0	2	0	0	0	0	0	0	0	0	607	0	0	0	309	1	1	0	0	0	0	0	0
14155.1	0	0	0	0	0	0	0	0	0	0	0	0	0	0	0	0	0	0	0	0	0	0	2	0	0	6154	0	0	0	0	0	0	0	0	0	0	0	0	0	0	0	0	0	0	0	0	0	0	0
14156.1	0	0	1656	698	0	0	0	0	0	0	0	0	0	0	35	0	37	0	0	0	40	0	2	0	0	11252	0	0	0	0	0	0	0	0	0	0	0	0	0	0	126	0	28	0	0	0	0	0	0
14157.1	0	0	0	1	0	0	0	0	0	0	0	0	0	0	9	0	0	0	0	0	0	0	25911	0	0	2	0	0	0	0	0	0	0	0	0	0	6	0	0	0	11	77	0	0	13	0	0	0	0
14157.2	0	0	0	0	0	0	0	0	0	0	0	0	0	0	0	0	0	0	0	0	0	0	5360	0	0	744	0	0	0	0	0	0	0	0	0	0	0	0	0	0	0	1232	0	0	0	0	0	0	0
14157.3	0	0	0	0	0	0	0	0	0	0	0	0	0	0	0	0	0	0	0	0	0	0	21356	0	0	0	0	0	0	0	0	0	0	0	0	0	0	0	0	0	0	0	0	0	0	0	0	0	0
14158.1	0	0	170	46	0	0	0	0	0	0	0	0	0	0	0	0	0	0	0	0	0	0	2298	0	0	1	0	0	0	0	0	0	0	0	0	0	0	0	0	0	0	0	0	0	0	0	0	0	0
14159.1	0	0	0	0	0	0	0	0	0	0	0	0	0	0	0	0	0	0	0	0	0	0	19875	0	0	622	0	1	0	0	0	0	0	0	0	0	0	0	0	0	0	0	0	0	0	0	0	0	0
14160.1	0	0	3285	0	0	0	0	0	0	0	0	0	0	0	0	0	1798	0	0	2	0	0	22520	0	0	43	0	0	0	0	0	0	0	0	0	0	1	0	0	0	1096	1739	3	0	3	0	0	0	0
14161.1	0	0	0	0	0	0	0	0	0	0	0	0	0	0	0	0	0	0	0	0	0	0	962	0	0	13883	0	0	1	0	1	0	0	0	0	0	59	0	0	0	0	0	0	0	0	0	0	0	0
14163.1	0	0	0	0	0	0	0	0	0	0	0	0	0	0	0	0	0	0	0	0	0	0	8644	0	0	7152	0	0	0	0	0	0	0	0	0	0	0	0	0	0	0	1175	0	0	1	0	0	0	0
14165.1	0	0	0	0	0	0	0	0	0	0	0	0	0	0	8	0	0	0	0	0	0	0	4232	0	0	27011	0	10	0	0	0	0	0	0	0	12605	0	0	0	0	1969	1	6	0	0	0	0	0	0
14166.1	0	0	0	0	0	0	0	0	0	0	0	0	0	0	0	9	0	0	0	0	0	0	1828	0	0	2	0	0	0	0	0	0	0	0	0	0	0	0	0	0	229	0	1	0	0	0	0	0	0
14167.1	0	0	0	0	0	0	0	0	0	0	0	0	0	2639	0	412	0	189	0	0	0	0	3879	0	0	6	0	1	0	0	0	0	0	0	0	0	1626	0	0	0	0	1	0	0	0	0	0	0	5
14168.1	0	0	0	0	0	0	0	0	0	0	0	0	0	0	0	0	0	0	0	618	0	0	1618	0	0	7222	0	1	0	0	0	0	0	0	0	0	0	0	0	0	0	0	0	0	0	0	0	0	0
14169.1	0	0	0	0	0	0	0	0	0	0	0	0	0	0	0	0	0	0	0	0	0	0	0	0	0	628	0	0	0	0	0	0	0	0	0	0	0	0	0	0	0	0	0	0	0	0	0	0	0
14171.1	0	0	0	0	0	0	0	0	0	0	0	0	0	0	0	0	0	0	0	0	0	0	3314	0	0	31253	0	0	0	0	0	0	0	0	0	0	0	0	0	0	0	0	0	0	0	0	0	0	0
14172.1	0	0	0	0	0	0	0	0	0	0	0	0	0	0	0	0	0	0	0	1	0	0	26	0	0	317	0	0	0	0	0	0	0	0	0	2	0	0	0	0	5	0	0	0	0	0	0	0	0
14173.1	0	0	1583	0	0	0	0	0	0	0	0	0	0	0	0	0	0	0	0	0	0	0	2	0	0	1	0	1	0	0	0	0	0	0	0	0	1	0	0	0	3846	0	8	0	0	2564	0	0	0
14174.1	0	0	0	36	0	0	0	0	0	0	0	0	0	0	0	0	0	0	0	0	0	0	0	0	0	2	0	0	0	0	0	0	0	0	0	0	0	0	0	0	0	0	0	0	0	0	0	0	0
14174.2	0	0	1835	51	0	15	0	0	0	12	0	0	0	0	0	34	0	0	0	0	46	0	51	0	0	60	0	0	0	0	0	0	0	0	0	0	0	0	0	0	743	37	187	0	0	0	0	0	0
14174.3	0	0	0	0	0	0	0	0	0	0	0	0	0	0	0	0	0	0	0	0	0	0	1	0	0	2	0	0	0	0	0	0	0	0	0	0	0	0	0	0	0	0	0	0	0	0	0	0	0
14175.1	0	0	0	0	0	0	0	0	0	0	0	0	0	0	0	0	0	0	0	0	0	0	6594	0	0	62486	0	0	0	0	0	0	0	0	0	1	0	0	0	0	0	0	0	0	0	0	0	0	0
14176.1	0	0	81	0	0	0	0	0	0	0	0	0	0	0	0	0	0	0	0	0	0	0	39454	0	0	32	0	1	0	0	0	0	0	0	0	1	0	0	0	0	0	0	0	0	0	0	20	0	0
14177.1	0	0	0	0	0	0	0	0	0	0	0	0	0	0	0	0	0	0	0	0	0	0	503	0	0	99497	0	0	0	0	0	0	0	0	0	1	0	0	0	0	1	0	0	0	0	0	0	0	0
14178.1	0	0	0	0	0	0	0	0	0	0	0	0	0	0	0	0	0	0	0	0	0	0	1027	0	0	28491	0	1	0	0	0	0	0	0	0	0	0	0	0	0	0	0	0	0	0	0	0	0	0
14185.1	0	0	470	150	0	0	0	0	0	0	0	0	0	0	0	0	0	0	0	0	0	0	3	0	0	1	0	27	0	0	0	0	0	0	0	0	35	0	0	0	42	0	50	0	0	0	0	0	0
14186.1	0	0	0	0	0	0	0	0	0	0	0	0	0	0	0	0	0	0	0	0	0	0	1172	0	0	13928	0	0	0	0	0	0	0	0	0	0	0	0	0	0	0	0	0	0	0	0	0	0	0
14188.1	0	0	0	0	0	0	0	0	0	0	0	0	0	0	0	0	0	0	0	0	0	0	44326	0	0	1	0	6	0	0	0	0	0	0	0	0	77	0	0	0	0	0	0	0	0	0	0	0	0
14189.1	0	0	59	0	0	0	0	0	0	0	0	0	0	0	0	0	0	0	0	0	0	0	47166	0	0	2833	0	0	0	0	0	0	0	0	0	1	0	0	0	0	69	0	1	0	0	0	0	0	0
14190.1	0	0	19	0	0	0	0	0	0	0	0	0	0	0	0	0	0	0	0	0	0	0	702	0	0	37905	0	0	0	0	0	0	0	0	0	0	0	0	0	0	62	175	0	0	0	0	0	0	0
14190.2	0	0	0	0	0	0	0	0	0	0	0	0	0	0	1	0	0	0	0	0	0	0	1	0	0	22548	0	0	0	0	0	0	0	0	0	0	0	0	0	0	219	0	1	0	0	0	0	0	0
14190.3	0	0	0	0	0	0	0	0	0	0	0	0	0	0	45	0	0	0	0	0	0	0	4	0	0	2754	0	0	0	0	0	0	0	0	0	0	0	0	0	0	390	9	4	0	16	0	0	0	0
14191.1	0	0	182	0	0	0	0	0	0	0	0	0	0	0	546	0	0	0	0	0	578	0	0	0	0	0	0	0	0	0	0	0	0	0	0	0	0	0	0	0	3557	3	19	0	0	0	0	0	0
14191.2	0	0	0	0	0	0	0	0	0	0	0	0	0	0	0	0	0	0	0	0	0	0	6564	0	0	396	0	0	0	0	0	0	0	0	0	0	0	0	0	0	0	0	0	0	0	0	0	0	0
14192.1	0	0	107	0	0	0	0	0	0	0	0	0	0	0	0	0	0	0	0	0	0	0	45087	0	0	252	0	0	0	0	0	0	0	0	0	0	222	0	0	1	0	0	0	0	0	0	0	0	0
14193.1	0	0	0	0	0	0	0	0	0	0	0	0	0	0	0	0	0	0	0	0	0	0	0	0	0	3	0	0	0	0	0	0	0	0	0	0	0	0	0	0	0	0	0	0	0	0	0	0	0
14194.1	0	0	290	0	0	0	0	0	0	0	0	0	0	0	0	0	0	0	0	0	0	31	42555	0	0	2	0	0	0	0	0	0	0	0	0	0	293	0	0	0	74	0	31	0	0	0	0	0	0
14195.1	0	0	377	341	0	0	0	0	0	0	0	0	0	0	0	0	0	0	0	0	0	0	13200	0	0	4718	0	0	0	0	0	0	0	0	0	1	0	0	0	0	0	118	0	0	0	0	0	0	0
14196.1	0	0	0	0	0	0	0	0	0	0	0	0	0	0	0	0	0	0	0	0	0	0	5567	0	0	5	0	0	0	0	0	0	0	0	0	0	1	0	0	0	0	0	0	0	0	0	0	0	0
14197.1	0	0	0	0	0	0	0	0	0	0	0	0	0	0	0	0	0	0	0	0	0	0	16101	0	0	16	0	0	0	0	0	0	0	0	0	823	0	0	0	0	0	0	0	0	0	0	0	0	0
14198.1	0	0	1918	5	0	0	0	0	0	0	0	0	0	0	0	0	0	0	0	0	0	0	12130	0	0	17	0	0	0	0	0	0	0	0	0	0	0	0	0	344	0	0	57	0	0	0	0	0	0
14199.1	0	0	0	0	0	0	0	0	0	0	0	0	0	0	0	2167	0	0	0	0	0	0	0	0	0	12371	0	0	0	0	0	0	0	0	0	0	1	0	0	0	0	0	0	0	0	0	0	0	0
14201.1	0	0	0	0	0	0	0	0	0	0	0	0	0	0	0	0	0	0	0	0	0	0	20861	0	0	28548	0	0	0	0	0	0	0	0	0	0	0	0	0	0	176	0	0	0	0	0	0	0	0
14202.1	0	0	42	0	0	0	0	0	0	0	0	0	0	0	0	0	0	0	0	0	0	0	7255	0	0	12158	0	0	0	1	0	0	0	0	0	0	0	0	0	0	47	0	0	0	0	0	0	0	0
14203.1	0	0	0	0	0	0	0	0	0	0	0	0	0	0	0	0	0	0	0	0	0	0	3	0	0	982	0	0	0	0	0	0	0	0	0	2089	0	0	0	0	1463	0	1	0	0	0	0	0	0
14204.1	0	0	0	0	0	0	0	0	0	0	0	0	0	0	0	0	0	0	0	0	0	0	3994	0	0	35468	0	2	0	0	0	0	0	0	0	0	0	0	0	0	0	0	0	0	0	0	0	0	0
14205.1	0	0	0	4	0	0	0	0	0	0	0	0	0	0	0	0	0	0	0	0	11	0	2300	0	0	1	0	0	0	0	0	0	0	0	0	0	0	0	0	0	0	0	26	0	0	0	0	0	0
14206.1	0	0	0	0	0	0	0	0	0	0	0	0	0	0	0	0	0	0	0	0	0	0	2719	0	0	223	0	0	0	0	0	0	0	0	0	0	0	0	0	0	524	0	0	0	0	0	0	0	0
14207.1	0	0	202	1353	0	0	0	0	0	0	0	0	0	0	0	0	0	0	27	0	0	0	9908	0	0	1211	0	0	0	0	0	0	0	0	0	0	0	0	0	0	134	81	0	0	35	0	0	0	0
14208.1	0	0	0	0	0	0	0	0	0	0	0	0	0	0	0	0	0	0	0	0	0	0	0	0	0	41357	0	1	0	0	0	0	0	0	0	0	0	0	0	0	0	0	0	0	0	0	0	0	0
14209.1	0	0	0	0	0	0	0	0	0	0	0	0	0	0	0	0	0	0	0	0	0	0	65	0	0	10916	0	1685	0	0	0	0	0	0	0	6	0	0	0	0	9	0	0	0	0	0	0	0	0
14212.1	0	0	0	0	0	0	0	0	0	0	0	0	0	0	0	0	0	0	0	0	0	0	8380	0	0	9905	0	0	0	0	0	0	0	0	0	0	0	0	0	0	93	0	0	0	0	0	0	0	0
14213.1	0	0	0	0	0	0	0	0	0	0	0	0	0	0	0	0	0	0	0	0	0	0	194	0	0	12430	0	0	0	0	0	0	0	0	0	0	0	0	0	0	0	0	0	0	0	0	0	0	0
14214.1	0	0	0	0	0	0	0	0	0	0	0	0	0	0	0	0	0	0	2	0	0	0	824	0	0	1	0	0	0	0	0	0	0	0	0	0	0	0	0	0	0	0	0	0	0	0	0	0	0
14215.1	0	0	0	0	0	0	0	0	0	2	0	0	0	0	0	0	0	0	0	0	0	0	3918	0	0	23	0	0	0	0	0	0	0	0	0	1	0	0	0	0	0	0	0	0	0	0	0	0	0
14216.1	0	0	0	0	0	0	0	0	0	0	0	0	0	0	0	0	0	0	0	0	26	0	30472	0	0	1	0	30984	0	1	0	0	0	0	0	0	0	0	0	0	22	0	0	0	0	0	0	0	0
14217.1	0	0	0	0	0	0	0	0	0	0	0	0	0	0	0	0	0	0	0	0	0	0	9063	0	0	1750	0	1	0	0	0	0	0	0	0	0	0	0	0	0	0	1	0	0	0	0	0	0	0
14218.1	0	0	4	0	0	0	0	0	0	0	0	0	0	0	0	0	0	0	2	0	0	0	53927	0	0	24	0	4	0	0	0	0	0	0	0	0	0	10	0	0	8	14	0	0	0	0	0	0	0
14219.1	0	0	0	0	0	0	0	0	0	0	0	0	0	0	0	0	0	0	0	0	0	0	3235	0	0	4012	0	0	0	0	0	0	0	0	0	0	0	0	0	0	1842	0	4	0	0	0	0	0	0
14220.1	0	0	0	0	0	0	0	0	0	0	0	0	0	0	0	0	0	0	0	0	0	0	30278	0	0	721	0	0	0	0	0	0	0	0	0	0	0	0	0	0	0	0	0	0	0	0	0	0	0
14221.1	0	0	0	0	0	0	0	0	0	0	0	2510	0	0	0	0	0	0	0	0	0	0	9917	0	0	26	0	0	0	0	0	0	0	0	0	0	9	0	0	0	0	0	0	0	0	0	0	0	0
14222.1	0	0	0	0	0	0	0	0	0	0	0	0	0	0	0	0	0	0	0	0	0	0	39352	0	0	60	0	2	0	0	0	0	0	0	0	0	0	0	0	0	0	0	0	0	0	0	0	0	0
14223.1	0	0	0	0	0	0	0	0	0	0	0	0	0	0	0	0	0	0	0	0	0	0	1	0	0	3339	0	0	0	0	0	0	0	0	0	0	0	0	0	0	783	0	0	0	0	0	0	0	0
14224.1	0	0	2398	0	0	0	0	0	0	0	0	0	0	0	347	0	0	0	0	0	0	0	1066	0	0	6939	0	1	0	0	0	0	0	0	0	0	0	0	0	0	0	0	0	0	0	0	0	0	0
14225.1	0	0	0	0	0	0	0	0	0	0	0	0	0	0	0	0	0	0	0	0	0	0	1	0	0	4	0	0	0	0	0	0	0	0	0	1	0	0	0	0	0	0	0	0	0	0	0	0	0
14227.1	0	0	1098	0	0	0	0	0	0	0	0	0	0	0	179	0	0	0	0	0	0	0	1	0	0	377	0	2	0	0	0	0	0	0	0	0	0	0	0	0	0	0	0	0	0	0	0	0	0
14228.1	0	0	0	0	0	0	0	0	0	0	0	0	0	0	0	0	0	0	0	0	0	0	16496	0	0	1995	0	0	0	0	0	0	0	0	0	0	0	0	0	0	0	0	0	0	0	0	0	0	0
14229.1	0	0	0	0	0	0	0	0	0	0	0	0	0	0	1973	0	0	0	0	0	0	0	2702	0	0	12	0	0	0	0	0	0	0	0	0	0	2	0	0	0	2589	1	1553	0	0	0	0	0	0
14230.1	0	0	1	0	0	0	0	0	0	0	0	1	0	0	0	0	0	0	0	0	0	0	10737	0	0	25434	0	0	0	1	0	0	0	0	0	337	0	0	0	0	0	0	0	0	0	0	0	0	0
14231.1	0	0	58	0	0	0	0	0	0	0	0	0	0	0	0	0	0	0	0	0	0	0	6104	0	0	49733	0	0	0	0	0	0	0	0	0	0	0	0	0	0	0	0	0	0	0	0	0	2	0
14232.1	0	0	0	0	0	0	0	0	0	0	0	0	0	0	0	0	0	0	0	0	0	0	2	0	0	518	0	0	0	0	0	0	0	0	0	0	1	0	0	0	0	0	0	0	0	0	0	0	0
14233.1	0	0	0	0	0	0	0	0	0	0	0	0	0	0	0	0	0	0	0	0	0	0	27	0	0	27059	0	6	0	0	0	0	0	0	0	407	0	0	0	0	0	0	0	0	0	0	0	0	0
14234.1	0	0	0	17	0	0	0	0	0	0	0	0	0	0	0	0	0	0	0	0	0	0	873	0	0	125	0	0	0	0	0	0	0	0	0	1	0	0	0	0	0	0	0	0	0	0	0	0	0
14235.1	0	0	0	0	0	0	0	0	0	0	0	0	0	0	0	0	0	0	0	0	0	0	3	0	0	43477	0	0	0	0	0	0	0	0	0	0	0	0	0	0	0	0	0	0	0	0	0	0	0
14237.1	0	0	482	0	0	0	0	0	0	0	0	0	0	0	0	0	0	0	0	0	0	0	1	0	0	236	0	0	0	0	0	0	0	0	0	0	0	0	0	0	0	0	0	0	0	0	0	0	0
14238.1	0	0	0	0	0	0	0	0	0	0	0	0	0	0	0	0	0	0	0	0	0	0	10802	0	0	7770	0	2	0	1	0	0	0	0	0	0	0	0	0	0	5355	1	14	0	0	0	0	0	0
14239.1	0	0	0	0	0	0	0	0	0	0	0	0	0	0	0	0	0	0	0	0	0	0	26637	0	0	20089	0	3	0	0	0	0	0	0	0	0	0	0	0	0	0	0	0	0	0	0	0	0	0
14240.1	0	0	1	1	0	0	0	0	0	0	0	0	0	0	0	0	0	0	0	0	0	0	18	0	0	5829	0	1	0	0	0	0	0	0	0	0	0	0	0	0	1	0	0	0	0	0	0	0	0
14241.1	0	0	0	0	0	0	0	0	0	0	0	0	0	0	0	0	0	0	0	0	0	0	2	0	0	9	0	0	0	0	0	0	0	0	0	0	0	0	0	0	0	0	0	0	0	0	0	0	0
14242.1	0	0	0	0	0	0	0	0	0	0	0	0	0	0	0	0	0	0	0	0	0	0	10251	0	0	8983	0	0	0	0	0	0	0	0	0	0	0	0	0	0	0	0	0	0	0	0	0	0	0
14243.1	0	0	0	0	0	0	0	0	0	0	0	0	0	0	0	0	0	0	0	0	0	0	2	0	0	92241	0	0	0	0	0	0	0	0	0	0	0	0	0	0	0	0	0	0	0	0	0	0	0
14244.1	0	0	0	0	0	0	0	0	0	0	0	0	0	0	0	0	0	0	0	0	0	0	23918	0	0	32078	0	107	0	0	0	0	0	0	0	0	0	0	0	0	0	0	0	0	0	0	0	0	0
14245.1	0	0	0	0	0	0	0	0	0	0	0	0	0	0	0	0	0	0	0	0	800	0	1	0	0	211972	0	2	0	0	0	0	0	0	0	0	1468	0	0	0	0	3852	0	0	5	0	0	0	0
14246.1	0	0	0	0	0	0	0	0	0	0	0	0	0	0	249	0	0	0	0	0	0	0	372	0	0	4	0	0	0	0	0	0	0	0	0	1	0	0	0	0	234	0	0	0	0	0	0	0	0
14248.1	0	0	0	0	0	0	0	0	0	0	0	0	0	0	0	0	0	0	0	0	0	0	60986	0	0	17	0	1	0	0	0	0	0	0	0	31	0	0	0	0	0	0	0	0	0	0	0	0	0
14249.1	0	0	1463	0	0	0	0	0	0	0	0	0	0	670	0	0	0	0	0	0	0	940	3	0	0	6144	0	2	0	0	0	0	0	0	0	0	0	0	0	0	0	5235	0	2429	13	0	0	0	0
14250.1	0	0	0	0	0	0	0	0	0	0	0	0	0	0	0	0	0	0	0	0	0	0	1203	0	0	29246	0	0	0	2	0	0	0	0	0	1	0	0	0	0	0	0	0	0	0	0	0	0	0
14251.1	0	0	0	0	0	0	0	0	0	0	0	0	0	0	0	0	0	0	0	0	50	0	2	0	0	30113	0	3687	0	8	0	0	0	0	0	0	0	0	0	0	224	0	1	0	0	0	0	0	0
14252.1	0	0	0	0	0	0	0	0	0	0	0	0	0	0	0	0	0	0	0	0	0	0	5	0	0	6	0	0	0	0	0	0	0	0	0	1	0	0	0	0	0	0	0	0	0	0	0	0	0
14253.1	0	0	0	0	0	0	0	0	0	0	0	0	0	0	0	0	0	0	0	0	0	0	64	0	0	2317	0	0	0	0	0	0	0	0	0	0	0	0	0	0	0	0	0	0	0	0	0	0	0
14255.1	0	0	0	0	0	0	0	0	0	0	0	0	0	0	0	0	0	0	0	0	0	0	4	0	0	37168	0	0	0	0	0	0	0	0	0	2	2	0	0	0	0	0	0	0	0	0	0	0	0
14256.1	0	0	0	0	0	0	0	0	0	0	0	710	0	0	0	0	0	0	0	0	0	0	589	0	0	26530	0	0	0	0	0	0	0	0	0	0	1	0	0	0	0	0	0	0	0	0	0	0	0
14257.1	0	0	0	0	0	0	0	0	0	0	0	0	0	0	0	0	0	0	0	0	0	0	7811	0	0	12	0	0	0	0	0	0	0	0	0	26772	2	0	0	0	0	0	1	5	0	0	0	0	0
14258.1	0	0	0	0	0	0	0	0	0	0	0	0	0	0	0	0	0	0	0	0	170	0	2	0	0	1	0	2	0	0	0	0	0	0	0	0	0	0	0	0	962	1004	0	0	783	154	0	0	0
14259.1	0	0	0	0	0	0	0	0	0	0	0	0	0	0	0	110	0	0	0	0	0	0	73689	0	0	1239	0	0	0	0	0	0	0	0	1	1	0	0	0	0	0	0	0	0	0	0	0	0	0
14260.1	0	0	0	0	0	0	0	0	0	0	0	0	0	1	0	0	0	122	0	0	0	0	1	0	0	1289	0	40429	0	55	0	0	0	0	0	1	0	0	0	0	0	332	0	43	0	0	0	0	0
14261.1	0	0	0	0	0	0	0	0	0	0	0	0	0	0	0	0	0	0	0	0	0	0	10	0	0	1383	0	3	0	0	0	0	0	0	0	1	0	0	0	0	0	0	0	0	0	0	0	0	0
14262.1	0	0	3762	0	0	0	0	0	0	0	0	0	0	0	0	0	0	0	0	0	0	0	5	0	0	2	0	0	0	0	0	0	0	0	0	0	0	0	0	0	8020	1114	23	0	0	0	0	0	0
14263.1	0	0	140	0	0	0	0	0	0	0	0	0	0	0	0	0	0	0	0	0	0	0	2448	0	0	33110	0	0	0	0	0	0	0	0	0	11665	0	0	0	0	0	0	0	0	0	0	0	0	0
14264.1	0	0	297	311	0	0	0	0	0	0	0	295	0	0	0	113	0	0	0	0	0	0	3794	0	0	44364	0	1	0	0	1	1	0	0	0	0	80	0	0	0	0	0	0	0	0	0	0	0	0
14265.1	0	0	796	0	0	0	0	0	0	0	0	0	0	0	0	0	0	0	0	0	2283	0	53759	0	0	107	0	390	0	3	0	0	0	0	0	0	513	0	0	0	620	0	0	0	0	0	0	0	0
14267.1	0	0	0	0	28	0	0	0	0	0	0	0	0	0	0	0	0	0	0	0	0	0	1367	0	0	10557	0	1	0	0	0	0	0	0	0	0	2	0	0	0	0	0	0	2	0	0	0	0	0
14268.1	0	0	0	0	0	0	0	0	0	0	0	0	0	0	0	0	0	0	0	0	0	0	29608	0	0	140	0	0	0	0	0	0	0	0	0	0	0	0	0	0	0	0	0	0	0	0	0	0	0
14269.1	0	0	1680	0	0	0	0	0	0	0	0	0	0	0	0	0	0	0	0	0	0	0	5	0	0	7	0	3	0	0	0	0	0	0	0	0	0	0	0	0	0	0	0	0	0	0	0	0	0
14270.1	0	0	0	0	0	0	0	0	0	0	0	0	0	0	0	0	0	0	0	0	0	0	9178	0	0	8	0	0	0	0	0	0	0	0	0	1	90	0	0	0	0	0	0	0	0	0	0	0	0
14271.1	0	0	0	1	0	0	0	0	0	0	0	0	0	0	0	0	0	0	0	0	0	0	3	0	0	4	0	0	0	0	0	0	0	0	0	8	0	0	0	0	0	0	0	0	0	0	0	0	0
14272.1	0	0	809	288	0	0	0	0	0	0	0	0	0	0	0	0	0	0	242	0	0	0	14	0	0	7	0	3	0	0	0	0	0	1	0	0	1	1221	0	0	0	0	0	0	0	0	0	0	0
14273.1	0	0	0	0	0	0	0	0	0	0	0	0	0	0	0	0	0	0	0	0	0	0	9685	0	0	25	0	0	0	0	0	0	0	0	0	0	0	0	0	0	0	0	0	0	0	0	0	0	0
14273.2	0	0	0	0	0	0	0	0	0	0	0	0	0	0	0	0	0	0	0	0	0	0	23502	0	0	5734	0	0	0	0	0	0	0	0	0	0	0	0	0	0	0	0	0	0	0	0	0	0	0
14273.3	0	0	0	0	0	0	0	0	0	0	0	0	0	0	0	0	0	0	0	0	0	0	1269	0	0	0	0	0	0	0	0	0	0	0	0	0	0	0	0	0	512	0	797	0	0	0	0	0	0
14274.1	0	0	0	0	0	0	0	0	0	0	0	0	0	0	0	0	0	0	0	0	0	0	15588	0	0	4	0	0	0	0	0	0	0	0	0	0	1803	0	0	0	2	0	1088	0	0	0	0	0	0
14277.1	0	0	536	552	0	0	0	0	0	12	0	0	0	17	0	15	0	0	0	0	0	0	0	0	0	1	0	106	0	0	0	0	0	0	7	104	125	0	0	0	83	0	0	0	0	0	0	0	0
14278.1	0	0	0	0	0	0	0	0	0	0	0	3370	0	0	0	0	0	0	0	0	0	0	12459	0	0	16428	0	1083	0	0	0	0	0	0	0	0	2659	0	0	0	45	0	0	0	0	0	0	0	0
14279.1	0	0	0	0	0	0	0	0	0	0	0	0	0	0	0	0	0	0	0	0	0	0	5120	0	0	8	0	5	0	0	0	0	0	0	0	2	0	0	0	0	0	3	0	0	0	0	0	0	1
14280.1	0	0	0	0	0	0	0	0	0	0	0	396	0	0	0	0	0	0	0	0	4256	0	2611	0	0	18821	0	74243	0	63	0	0	0	0	0	0	0	0	0	0	0	0	0	0	0	0	0	0	0
14281.1	0	0	0	0	0	0	0	0	0	0	0	0	0	0	0	0	0	0	0	0	0	0	1	0	0	126545	0	0	0	0	0	0	0	0	0	1	0	0	0	0	0	0	0	0	0	0	0	0	0
14283.1	0	0	0	0	0	0	0	0	0	0	0	0	0	0	0	0	0	0	0	0	0	0	5	0	4	55994	0	21773	0	46	0	3153	272	55	0	0	0	0	0	0	0	0	0	0	0	0	0	0	0
14285.1	0	0	0	0	0	0	0	0	0	0	0	8	0	0	0	0	0	0	0	0	0	0	17700	0	0	5	0	0	0	0	0	0	0	0	0	29	0	0	0	0	15	18	0	0	0	0	0	0	0
14285.2	0	0	0	0	0	0	0	0	0	0	0	0	0	0	0	0	0	0	0	0	0	0	24805	0	0	0	0	0	0	0	0	0	0	0	0	0	0	0	0	0	0	0	1	0	0	0	0	0	0
14285.3	0	0	0	0	0	0	0	0	0	0	0	0	0	0	0	0	0	0	0	0	0	0	0	0	0	0	0	0	0	0	0	0	0	0	0	0	0	0	0	0	0	0	0	0	0	0	0	0	0
14287.1	0	0	0	0	0	0	0	0	0	0	0	0	0	0	0	0	0	0	0	0	0	0	116	0	0	0	0	0	0	0	0	0	0	0	0	0	0	0	0	0	0	0	1	0	0	0	0	0	0
14288.1	0	0	0	0	0	0	0	0	0	0	0	1	0	0	0	0	0	0	0	0	0	0	417	0	0	156548	0	1	0	0	0	0	0	0	0	0	4	28	5	0	0	113	17	0	0	353	0	0	0
14289.1	0	0	0	0	0	0	0	0	0	0	0	0	0	0	0	0	0	0	0	0	0	0	11709	0	0	1	0	0	0	0	0	0	0	0	0	0	0	0	0	0	0	18	0	0	0	0	0	0	0
14290.1	0	0	0	0	0	0	0	0	0	0	0	0	0	0	0	118	0	0	0	0	0	0	11791	0	0	18331	0	0	0	0	0	0	0	0	0	0	0	0	0	0	132	0	0	0	0	0	0	0	0
14291.1	0	0	10	0	0	0	0	0	0	0	0	0	0	0	0	0	0	0	0	0	0	0	4804	0	0	5	0	5607	0	5	0	0	0	0	0	0	7189	0	0	0	1181	0	5	0	0	0	0	0	0
14293.1	0	0	451	422	0	0	0	0	0	0	0	0	0	0	0	0	0	0	0	0	0	0	2	0	0	0	0	0	0	0	0	0	0	0	0	0	0	0	0	0	0	759	519	0	0	0	0	0	0
14294.1	0	0	0	0	0	0	0	0	0	0	0	0	0	35	0	0	0	0	0	0	0	0	9005	0	0	6629	0	760	0	0	0	0	0	0	0	30522	0	0	0	0	0	0	0	0	0	0	0	0	0
14297.1	0	0	0	0	0	0	0	0	0	0	0	0	0	0	0	0	0	0	0	0	0	0	129	0	0	273	0	0	0	0	0	0	0	0	0	1724	0	0	0	0	0	0	0	0	0	0	0	0	0
14298.1	0	0	0	0	0	0	0	0	0	0	0	16	0	0	0	0	0	0	0	0	0	0	1	0	0	10203	0	2531	0	0	0	0	0	0	0	23	0	0	0	0	52	0	0	0	0	0	0	0	0
14299.1	0	0	41	0	0	0	0	0	0	0	0	0	0	0	0	0	0	0	0	0	0	0	11586	0	0	608	0	4	0	0	0	0	0	0	0	6	0	0	0	0	0	0	0	0	0	0	0	0	0
14300.1	0	0	74	0	0	0	0	0	0	0	0	0	0	0	0	0	1	0	0	0	0	0	35596	0	0	5	0	0	0	0	0	0	0	0	0	0	0	0	0	0	0	0	0	0	0	0	0	0	0
14301.1	0	0	0	0	0	0	0	0	0	0	0	255	0	0	0	0	0	0	0	0	0	0	1	0	0	3	0	2656	0	3	0	0	0	0	0	0	3717	0	0	0	0	0	0	0	0	0	0	0	0
14303.1	0	0	45	40	0	0	0	0	0	0	0	0	0	0	0	0	0	0	0	0	32	0	28292	0	0	809	0	0	0	0	0	0	0	0	0	0	0	0	0	0	0	266	0	0	27	0	0	0	0
14304.1	0	0	0	0	0	0	0	0	0	0	0	0	0	0	0	0	0	0	0	0	0	0	1	0	0	1	0	4716	0	0	0	0	0	0	0	0	7122	0	0	0	0	1	0	0	0	0	0	0	0
14307.1	0	0	0	0	0	0	0	0	0	0	0	0	0	0	0	0	0	0	0	0	0	0	1881	0	0	0	0	0	0	0	0	0	0	0	0	1	0	0	0	0	0	0	0	0	0	0	0	0	0
14311.1	0	0	0	0	0	0	0	0	0	0	0	0	0	0	0	0	0	0	0	0	48	0	52379	0	0	73	0	0	0	0	0	0	0	0	0	0	1	0	0	0	3643	2158	5	0	2	0	0	0	0
14313.1	0	0	0	0	0	0	0	0	0	0	0	0	0	0	0	0	0	0	152	0	0	0	2	0	0	129396	0	0	0	0	0	0	0	0	0	0	0	0	0	0	0	0	0	0	0	0	0	0	0
14314.1	0	0	0	0	0	0	0	0	0	0	0	0	0	0	0	0	0	0	0	0	0	0	17598	0	0	290	0	11561	0	6	0	0	0	0	0	1	0	0	0	0	0	0	0	0	0	0	0	0	0
14316.1	0	0	0	0	0	0	0	0	0	0	0	0	0	0	16	0	0	0	0	0	0	0	29326	0	0	269	0	0	0	0	0	0	0	0	0	1	0	0	0	0	59	10	0	0	0	0	0	0	0
14318.1	0	0	0	0	0	0	0	0	0	0	0	0	0	23	35	0	0	0	0	0	0	0	122	0	0	364	0	0	0	0	0	0	0	0	0	5099	0	0	0	0	0	0	0	0	0	0	0	0	0
14320.1	0	0	0	0	0	0	0	0	0	0	0	0	0	0	0	0	0	0	0	0	0	0	15034	0	0	7	0	0	0	0	0	0	0	0	0	1	0	0	0	0	0	0	0	0	0	0	0	0	0
14321.1	0	0	0	0	0	0	0	0	0	0	0	0	0	0	0	0	0	0	0	0	0	0	0	0	0	0	0	0	0	0	0	0	0	0	0	0	0	0	0	0	0	0	0	0	0	0	0	0	0
14322.1	0	0	196	0	0	0	0	0	0	0	0	0	0	0	0	0	0	0	0	0	0	0	1552	0	0	56	0	0	0	0	0	0	0	0	0	0	0	0	0	0	248	99	0	0	0	0	0	0	0
14324.1	0	0	875	0	0	0	0	0	0	0	0	0	0	0	1238	0	0	0	0	0	227	0	6415	0	0	3	0	930	0	0	0	0	0	0	0	0	909	0	0	0	0	0	0	0	0	0	0	0	0
14327.1	0	0	715	104	0	0	0	0	0	0	0	0	0	0	30	0	0	0	0	0	5	0	2	0	0	7781	0	0	0	0	0	0	0	0	0	0	27	0	0	0	10	1	145	0	0	0	50	0	0
14329.1	0	0	892	547	0	0	0	0	0	0	0	160	0	0	0	0	0	0	0	0	0	0	2436	0	0	12611	0	0	0	0	0	0	0	0	0	0	189	0	0	0	300	0	719	0	0	0	0	0	0
14331.1	0	0	900	73	0	0	0	0	0	0	0	0	0	0	0	0	0	0	0	0	0	0	30388	66	0	1145	0	0	0	0	0	0	0	0	0	0	0	0	0	0	84	0	0	0	0	0	0	0	0
14332.1	0	0	0	0	0	0	0	0	0	0	0	0	0	0	0	0	0	0	0	0	0	0	0	0	0	1982	0	158	0	0	0	0	0	0	0	30792	0	0	0	0	0	0	0	0	0	0	0	0	0
14333.1	0	0	0	0	0	0	0	0	0	0	0	0	0	0	0	0	0	0	0	0	0	0	0	0	0	3	0	1068	0	0	0	0	0	0	0	0	1102	0	0	0	0	0	0	0	0	0	0	0	0
14334.1	0	0	0	0	0	0	0	0	0	0	0	0	0	0	0	0	0	0	0	0	0	0	0	0	0	4479	0	0	0	0	0	0	0	0	0	0	1292	0	0	0	0	0	0	0	0	0	0	0	0
14338.1	0	0	0	0	0	0	0	0	0	0	0	0	0	0	0	0	0	0	0	0	0	0	0	0	0	110	0	0	0	0	0	0	0	0	0	0	0	0	0	0	0	0	0	0	0	0	0	0	0
14343.1	0	0	0	0	0	0	0	0	0	0	0	0	0	0	0	0	0	0	0	0	0	0	1189	0	0	13867	0	0	0	0	0	0	0	0	0	565	0	0	0	0	0	0	0	0	0	0	0	0	0
14345.1	0	0	0	0	0	0	0	0	0	0	0	0	0	0	0	0	0	0	0	0	0	0	623	0	0	1469	0	0	0	0	0	0	0	0	0	0	0	0	0	0	0	0	0	0	0	0	0	0	0
14347.1	0	0	0	0	0	0	0	0	0	0	0	0	0	0	0	0	0	0	0	0	0	0	14330	0	0	655	0	0	0	0	0	0	0	0	0	0	0	0	0	0	0	0	0	0	0	0	0	0	0
14354.1	0	0	0	0	0	0	0	0	0	0	0	0	0	0	0	0	0	0	0	0	0	0	15607	0	0	6	0	26	0	0	0	0	0	0	0	15337	0	0	0	0	0	0	0	0	0	0	0	0	0
14355.1	0	0	659	0	0	0	0	0	0	0	0	0	0	0	0	0	0	0	0	0	0	0	46542	0	0	7	0	0	0	0	0	0	0	0	0	0	0	0	0	0	0	0	0	0	0	0	0	0	0
14356.1	0	0	0	0	0	0	0	0	0	0	0	0	0	0	0	0	0	0	0	293	0	0	5	0	0	1139	0	2	0	0	0	0	0	0	0	0	0	0	0	0	0	0	0	0	0	0	0	0	0
14357.1	0	0	0	0	0	0	0	0	0	0	0	0	0	0	0	0	0	0	0	0	0	0	3	0	0	12665	0	0	0	0	0	0	0	0	0	0	0	0	0	0	0	0	0	0	0	0	0	0	0
14358.1	0	0	0	0	0	0	0	0	0	0	0	0	0	0	0	0	0	0	0	0	0	0	0	0	0	0	0	0	0	0	0	0	0	0	0	0	0	0	0	0	0	0	0	0	0	0	0	0	0
14359.1	0	0	0	0	0	0	0	0	0	0	0	0	0	0	0	0	0	0	0	0	0	0	13303	0	0	11	0	1314	0	1	0	0	0	0	0	0	0	0	0	0	0	0	0	0	0	0	0	0	0
14359.2	0	0	513	0	0	0	0	0	0	0	0	0	0	0	0	0	0	0	0	0	0	0	2066	0	0	5	0	0	0	0	0	0	0	0	0	0	0	0	0	0	0	0	0	0	0	0	0	0	0
14359.3	0	0	4	3	0	0	0	0	0	0	0	0	0	0	0	0	0	0	0	0	0	0	21	0	0	0	0	0	0	0	0	0	0	0	0	0	0	0	0	0	0	0	0	0	0	0	0	0	0
14360.1	0	0	0	0	0	0	0	0	0	0	0	0	0	0	0	0	0	0	0	0	0	0	17838	0	0	59	0	125	0	0	0	0	0	0	0	0	0	0	0	0	0	0	0	0	0	0	0	0	0
14361.1	0	0	0	0	0	0	0	0	0	0	0	0	0	0	0	59	0	0	0	0	0	0	1	0	0	0	0	212	2	1	0	0	0	0	0	0	0	0	0	0	0	0	0	0	0	0	0	0	0
14362.1	0	0	0	0	0	0	0	0	0	0	0	0	0	0	0	0	0	0	0	0	0	0	4696	0	0	15	0	0	0	0	0	0	0	0	0	271	0	405	0	0	410	0	1	0	0	0	0	0	0
14363.1	0	0	76	0	0	0	0	0	0	0	0	0	0	0	0	0	0	0	0	0	0	0	0	0	0	137	0	6	0	0	0	0	0	0	0	203	0	0	0	0	0	103	0	0	0	0	0	0	0
14365.1	0	0	0	0	0	0	0	0	0	0	0	0	0	0	0	0	0	0	0	0	0	0	2243	0	0	13	0	0	0	0	0	0	0	0	0	0	0	0	0	0	67	0	1	0	0	0	0	0	0
14366.1	0	0	0	0	0	0	0	0	0	0	0	0	0	0	0	0	0	0	0	0	138	0	1380	0	0	16002	0	0	0	0	0	0	0	0	0	0	0	0	0	0	0	0	0	0	0	0	0	0	0
14367.1	0	0	0	0	0	0	0	0	0	0	0	0	0	0	0	46	0	0	0	0	0	0	0	0	0	0	0	0	0	0	0	0	0	0	0	0	0	0	0	0	0	61	0	65	0	0	0	0	0
14368.1	0	0	131	0	0	0	0	0	0	0	0	582	0	0	0	0	0	0	0	0	0	0	1	0	0	3273	0	14170	0	18	0	0	0	0	0	0	0	0	0	0	171	1	1	1634	6	0	0	0	0
14369.1	0	0	447	0	0	0	0	0	0	0	0	15	0	0	0	0	0	0	0	0	0	0	24674	0	0	170	0	210	0	0	0	0	0	0	1	0	0	0	0	0	0	0	0	0	0	0	0	0	0
14371.1	0	0	0	0	0	0	0	0	0	0	0	0	0	0	0	0	0	0	0	0	0	0	0	0	0	0	0	0	0	0	0	0	0	0	0	0	0	0	0	0	0	0	0	0	0	0	0	0	0
14372.1	0	0	1	0	0	0	0	0	0	0	0	0	0	0	0	0	0	0	0	0	0	0	40347	0	0	10	0	0	0	0	0	0	0	0	0	0	0	0	0	0	0	0	0	0	0	0	0	0	0
14373.1	0	0	0	0	0	0	0	0	0	0	0	0	0	0	0	0	0	0	0	0	0	0	713	0	0	5	0	0	0	0	0	0	0	0	0	0	0	0	0	0	0	0	0	0	0	0	0	0	0
14373.2	0	0	0	0	0	0	0	0	0	0	0	0	0	0	0	0	0	0	0	0	0	0	1	0	0	0	0	0	0	0	0	0	0	0	0	0	0	0	0	0	0	0	0	0	0	0	0	0	0
14373.3	0	0	0	0	0	0	0	0	0	0	0	0	0	0	0	0	0	0	0	0	0	0	370	0	0	1	0	0	0	0	0	0	0	0	0	0	0	0	0	0	0	210	0	0	0	0	0	0	0
14375.1	0	0	59	0	0	1	0	0	0	0	0	0	0	0	0	0	0	0	0	0	167	0	1466	0	0	241	0	27	0	0	0	0	0	0	0	0	0	0	0	0	269	63	0	0	0	0	0	0	0
14376.1	0	0	0	0	0	0	0	0	0	0	0	0	0	0	0	0	0	0	0	0	0	0	99744	0	0	122	0	0	0	0	0	0	0	0	0	0	0	0	0	0	0	0	0	0	0	0	0	0	0
14377.1	0	0	21	0	0	0	0	0	0	0	0	0	0	0	0	0	0	0	0	0	0	0	6073	0	0	349	0	0	0	0	0	0	0	0	0	0	0	0	0	0	0	0	0	0	0	0	0	0	35
14379.1	0	0	0	0	0	0	0	0	0	0	0	0	0	0	0	0	0	0	0	0	0	0	1256	0	0	0	0	936	0	1	0	0	0	0	0	0	0	0	0	0	0	0	0	0	0	0	0	0	0
14380.1	0	0	0	0	0	0	0	0	0	0	0	0	0	0	0	0	0	0	0	0	0	0	39772	0	0	0	0	0	0	0	0	0	0	0	0	0	0	0	0	0	0	0	0	0	0	0	0	0	0
14381.1	0	0	30	20	0	0	0	0	0	0	0	0	0	0	0	0	0	0	0	0	0	0	436	0	0	0	0	24716	0	2	0	0	0	0	0	0	0	0	0	0	0	0	0	0	0	0	0	0	0
14382.1	0	0	0	0	0	0	0	0	0	0	0	0	0	0	0	0	0	0	0	0	0	0	0	0	0	1	0	39	0	0	0	0	0	0	0	0	0	0	0	0	0	0	0	0	0	0	0	0	0
14385.1	0	0	9	0	0	0	0	0	0	1	0	0	0	0	0	0	0	0	0	0	0	0	0	0	0	2	0	0	0	0	0	0	0	0	0	0	0	0	0	0	0	0	0	0	0	0	0	0	0
14387.1	0	0	0	0	0	0	0	0	0	0	0	0	0	0	0	0	0	0	0	0	0	0	7198	0	0	1008	0	0	0	0	0	0	0	0	0	0	0	0	0	0	4264	0	11	0	0	0	0	0	0
14388.1	0	0	0	0	0	0	0	0	0	0	0	0	0	0	0	0	0	0	0	0	0	0	22083	0	0	108	0	0	0	2	0	0	0	0	0	1	0	213	0	0	16	57	0	0	49	0	0	0	0
14389.1	0	0	0	0	0	0	0	0	0	0	0	0	0	0	0	0	0	0	0	0	0	0	0	0	0	105	0	0	0	0	0	0	0	0	0	0	0	0	0	0	0	0	0	0	0	0	0	0	0
14390.1	0	0	0	0	0	0	0	0	0	0	0	0	0	0	0	0	0	0	0	0	0	0	5430	0	0	24198	0	0	0	0	0	0	0	0	0	0	0	0	0	0	0	0	0	0	0	0	0	0	0
14391.1	0	0	0	0	0	0	0	0	0	0	0	0	0	0	0	0	0	0	0	0	0	0	22509	0	0	8	0	0	0	0	0	0	0	0	0	0	0	0	0	0	0	0	0	0	0	0	0	0	0
14393.1	0	0	0	0	0	0	0	0	0	0	0	0	0	0	0	0	0	0	0	0	0	0	1	0	0	1126	0	0	0	0	0	0	0	0	0	0	0	0	0	0	0	0	0	0	0	0	0	0	0
14396.1	0	0	0	0	0	0	0	0	0	0	0	0	0	0	0	0	0	0	0	0	0	0	6892	0	0	1392	0	0	0	0	0	0	0	0	0	0	0	0	0	0	0	0	0	0	0	0	0	0	0
14397.1	0	0	0	0	0	0	0	0	0	0	0	83	0	0	0	0	0	0	0	0	0	0	1	0	0	93	0	0	0	0	0	0	0	0	0	0	0	0	0	0	0	0	0	0	0	0	0	0	0
14398.1	0	0	0	0	0	0	0	0	0	0	0	0	0	0	0	0	0	23	0	0	0	0	28382	0	0	132	0	2028	0	3	0	66	8	0	0	0	709	0	0	0	0	0	0	0	0	0	0	0	0
14399.1	0	0	25	0	0	0	0	0	0	0	0	0	0	0	12	0	0	0	0	0	0	0	2990	0	0	251	0	22004	0	2	0	0	0	0	0	0	0	0	0	0	0	51	44	0	0	0	0	0	0
14400.1	0	0	0	0	0	0	0	0	0	0	0	0	0	0	0	0	0	0	0	0	0	0	66	0	0	509	0	0	0	0	0	0	0	0	0	1	33	0	0	0	0	0	0	237	1	0	0	0	1
14401.1	0	0	0	0	0	0	0	0	0	0	0	0	0	0	0	0	0	0	0	0	0	0	0	0	0	0	0	0	0	0	0	0	0	0	0	0	0	0	0	0	1	0	0	0	0	0	0	0	0
14402.1	0	0	305	0	0	0	0	0	0	0	0	0	0	0	0	0	0	0	0	0	0	0	512	0	0	1	0	117	0	0	0	0	0	0	2	0	0	0	0	0	446	0	2	0	0	0	0	0	0
14402.2	0	0	0	0	0	0	0	0	0	0	0	0	0	0	0	0	0	0	0	0	0	0	3	0	0	1	0	0	0	0	0	0	0	0	0	0	0	0	0	0	0	0	0	0	0	0	0	0	0
14402.3	0	0	0	0	0	0	0	0	0	0	0	0	0	818	0	0	0	0	0	0	0	0	1447	0	0	0	0	0	0	0	0	0	0	0	0	1	0	0	0	0	0	246	0	0	9	0	0	0	0
14403.1	0	0	0	0	0	0	0	0	0	0	0	105	0	0	0	0	0	0	0	164	1	0	3936	0	0	19191	0	0	0	0	0	0	0	0	0	0	0	0	0	0	0	0	0	0	0	0	0	0	0
14404.1	0	0	0	0	0	0	0	0	0	0	0	0	0	0	0	0	0	0	0	0	0	0	2172	0	0	5170	0	0	0	0	0	0	0	0	0	360	0	0	0	0	0	0	0	0	0	0	0	0	0
14405.1	0	0	0	0	0	0	0	0	0	0	0	0	0	0	0	0	0	0	0	0	0	0	263	0	0	500	0	0	0	0	0	0	0	0	0	0	0	0	0	0	111	0	216	0	0	0	0	0	0
14419.1	0	0	0	0	0	0	0	0	0	0	0	0	0	0	0	0	0	0	0	0	571	0	1	0	0	1	0	0	0	0	0	0	0	0	0	3822	0	0	0	0	0	0	0	0	0	0	0	0	0
14451.1	0	0	1886	2312	0	0	0	0	0	14	0	0	0	0	0	0	0	0	0	0	0	18	12	0	0	12169	0	0	0	0	0	0	0	0	0	0	4827	0	0	0	274	0	40	0	0	77	0	0	0
14456.1	0	0	46	19	0	0	0	0	0	0	0	0	0	0	2	0	0	0	0	2	0	0	734	0	0	1	0	0	0	0	0	0	0	0	0	13	0	0	0	0	5	0	4	0	0	0	0	0	0
14456.2	0	0	0	0	0	0	0	0	0	0	0	0	0	0	0	0	0	0	0	0	0	0	216803	0	0	0	0	0	0	0	0	0	0	0	0	1720	0	0	0	0	0	0	0	0	0	0	0	0	0
14456.3	0	0	0	44	0	0	0	0	0	0	0	0	0	0	0	0	0	0	0	0	0	0	785	0	0	2	0	0	0	0	0	0	0	0	0	0	0	0	0	0	0	0	0	0	0	0	0	0	0
14461.1	0	0	0	0	0	0	0	0	0	0	0	0	0	0	0	0	0	0	0	0	0	0	13297	0	0	0	0	0	0	0	0	0	0	0	0	0	0	0	0	0	1791	0	10	0	0	0	0	0	0
14461.2	0	0	0	0	0	0	0	0	0	0	0	0	0	0	0	0	0	0	0	0	0	0	22729	0	0	1	0	0	0	0	0	0	0	0	0	0	0	0	0	0	278	0	1	0	0	0	0	0	0
14461.3	0	0	0	33	0	0	0	0	0	0	0	0	0	0	0	0	0	0	0	0	0	0	8897	0	0	0	0	0	0	0	0	0	0	0	0	848	0	0	0	0	0	0	0	0	0	0	0	0	0
14462.1	0	0	0	0	0	0	0	0	0	0	0	0	0	0	0	0	0	0	0	0	0	0	6	0	0	1	0	0	0	0	0	0	0	0	0	0	0	0	0	0	0	0	0	0	0	0	0	0	0
14462.2	0	0	1	0	0	0	0	0	0	0	0	0	0	0	0	0	0	0	0	0	0	0	2	0	0	0	0	0	0	0	0	0	0	0	0	1	0	0	0	0	0	371	0	0	0	0	0	0	0
14462.3	0	0	0	0	0	0	0	0	0	0	0	0	0	0	0	0	0	0	0	0	1	0	0	0	0	0	0	0	0	0	0	0	0	0	0	0	0	0	0	0	0	0	472	0	0	0	0	0	0
14475.1	0	0	13	0	0	0	0	0	0	0	0	0	0	0	0	0	0	0	0	0	0	0	420	0	0	493	0	522	0	0	0	0	0	0	0	6406	0	0	0	0	0	0	0	0	0	0	0	0	0
14475.2	0	0	2	0	0	0	0	0	0	0	0	0	0	0	0	0	0	0	0	0	0	0	175	0	0	16	0	1550	0	0	0	0	0	0	0	817	0	0	0	0	0	0	0	0	0	0	0	0	0
14475.3	0	0	0	0	0	0	0	0	0	0	0	0	0	0	0	0	0	0	0	0	0	0	2344	0	0	1024	0	244	0	0	0	0	0	0	0	1750	0	0	0	0	1	0	52	0	0	0	0	0	0
14520.1	0	0	0	0	0	0	0	0	0	0	0	0	0	0	0	0	0	0	0	0	8852	0	2496	0	0	9767	0	0	0	0	0	0	0	0	0	0	0	0	0	0	0	0	0	0	0	0	0	0	0
14531.1	0	0	627	0	0	0	0	0	0	0	0	0	0	0	0	0	0	0	0	0	0	0	502	0	0	3869	0	0	0	0	0	0	0	0	0	0	0	0	0	0	0	0	0	0	0	0	0	0	0
14534.1	0	0	2777	0	0	0	0	0	0	0	0	0	0	0	0	0	0	0	0	0	0	0	1	0	0	2224	0	1	0	0	0	0	0	0	0	0	0	0	0	0	2319	1	6	0	0	0	0	0	0
14536.1	0	0	0	0	0	0	0	0	0	0	0	0	0	0	209	0	0	0	0	0	0	0	1	0	0	10771	0	0	0	0	0	0	0	0	0	0	0	0	0	0	192	0	0	0	0	0	0	0	0
14549.1	0	0	200	0	0	0	0	0	0	0	0	0	0	0	0	0	0	0	0	0	0	0	1	0	0	1687	0	22	0	0	0	0	0	0	0	0	0	0	0	0	2	1	249	0	0	0	0	0	0
14552.1	0	0	0	0	0	0	0	0	0	0	0	470	0	0	0	0	0	0	0	0	0	0	119	0	0	437	0	0	0	0	0	0	0	0	0	0	0	0	0	0	0	0	0	0	0	0	0	0	0
14554.1	0	0	133	0	0	0	0	0	0	0	0	0	0	0	0	0	0	0	0	0	0	0	13745	0	0	603	0	0	0	0	0	0	0	0	0	0	0	0	0	0	0	0	29	0	0	0	0	0	0
14555.1	0	0	0	0	0	0	0	0	0	0	0	0	0	0	0	0	0	0	0	0	0	0	2	0	0	310	0	0	0	0	0	0	0	0	0	0	0	0	0	0	0	0	0	0	0	0	0	0	0
14556.1	0	0	0	0	0	0	0	0	0	0	0	0	0	0	815	0	0	0	0	0	0	0	1	0	0	3116	0	0	0	0	0	0	0	0	0	0	0	0	0	0	0	0	0	0	0	0	0	0	0
14558.1	0	0	0	0	0	0	0	0	0	0	0	0	0	0	0	0	0	0	0	0	0	0	0	0	0	4046	0	0	0	0	0	0	0	0	0	0	0	0	0	0	0	0	0	0	0	0	0	0	0
14559.1	0	0	1	0	0	0	0	0	0	0	0	0	0	0	0	0	0	0	0	0	0	0	4	0	0	297	0	0	0	0	0	0	0	0	0	4392	0	0	0	0	0	0	0	0	0	0	0	0	0
14560.1	0	0	1211	0	0	0	0	0	0	0	0	0	0	0	1	0	0	0	0	0	0	0	1	0	0	790	0	0	0	0	0	0	0	0	0	13	1007	0	0	0	0	0	0	0	0	0	0	0	0
14563.1	0	0	0	0	0	0	0	0	0	0	0	0	0	0	2792	0	0	0	0	0	0	0	1	0	0	2082	0	0	0	0	0	0	0	0	0	0	0	0	0	0	0	0	0	0	0	0	0	0	0
14576.1	0	0	0	0	0	0	0	0	0	0	0	0	0	0	0	0	0	0	0	0	0	0	0	0	0	2	0	0	0	0	0	0	0	0	0	0	0	0	0	0	0	0	0	0	0	0	0	0	0
14580.1	0	17	0	0	0	0	0	0	0	0	13	0	0	0	0	0	0	0	0	0	0	0	0	0	0	74	0	0	0	0	0	0	0	0	0	71960	1	0	0	0	0	0	0	0	0	0	0	0	0
14581.1	0	0	0	0	0	0	0	0	0	0	0	0	0	0	0	0	0	0	0	0	0	0	2	0	0	8453	0	0	0	0	0	0	0	0	0	0	0	0	0	0	0	0	0	0	0	0	0	0	0
14582.1	0	0	0	0	0	0	0	0	0	0	0	0	0	0	0	1	0	0	616	0	0	0	1	0	0	1230	0	0	0	0	0	0	0	0	0	0	0	0	0	0	0	2210	0	0	2	0	0	0	0
14701.1	0	0	268	0	0	0	0	0	0	0	0	0	0	0	0	0	0	0	0	0	0	0	20441	0	0	25	0	0	0	0	0	0	0	0	0	0	0	0	0	0	84	0	0	0	0	0	0	0	0
14702.1	0	0	0	0	0	0	0	0	0	0	0	0	0	0	0	0	0	0	0	0	0	0	4821	0	0	6	0	0	0	0	0	0	0	0	0	0	0	0	0	0	167	0	167	0	0	0	0	0	0
14703.1	0	0	0	0	0	0	0	0	0	0	0	0	0	0	0	0	0	0	0	0	0	0	28497	0	0	28	0	0	0	0	0	0	0	0	0	0	0	0	0	0	0	0	0	0	0	0	0	0	0
14703.2	0	0	0	0	0	0	0	0	0	0	0	0	0	0	0	0	0	0	0	0	0	0	21587	0	0	15	0	0	0	0	0	0	0	0	0	0	0	0	0	0	49	0	0	0	0	0	0	0	0
14703.3	0	0	1369	0	0	0	0	0	0	0	0	0	0	0	0	0	0	0	0	0	0	0	11305	0	0	13	0	0	0	1	0	0	0	0	0	0	0	0	0	0	0	0	0	0	0	0	0	0	0
14704.1	0	0	0	0	0	0	0	0	0	0	0	0	0	0	0	0	0	0	0	0	0	0	760	0	0	0	0	0	0	0	0	0	0	0	0	0	0	0	0	0	0	0	0	0	0	0	0	0	0
14705.1	0	0	0	0	0	0	0	0	0	0	0	0	0	0	0	0	0	0	0	0	0	0	183	0	0	0	0	0	0	0	0	0	0	0	0	0	0	0	0	0	0	515	0	0	0	0	0	0	0
14705.2	0	0	0	0	0	0	0	0	0	0	0	0	0	0	0	0	0	0	0	0	0	0	15394	0	0	39	0	0	0	0	0	0	0	0	0	0	0	0	0	0	0	338	0	0	0	0	0	0	0
14705.3	0	0	0	0	0	0	0	0	0	0	0	0	0	0	0	0	0	0	0	0	0	0	2	0	0	0	0	0	0	0	0	0	0	0	0	0	0	0	0	0	0	0	0	0	0	0	0	0	0
14706.1	0	0	0	0	0	0	0	0	0	0	0	0	0	0	0	0	0	0	0	0	0	0	4455	0	0	675	0	0	0	0	0	0	0	0	0	0	0	0	0	0	0	432	1	0	0	0	0	0	0
14707.1	0	0	0	0	0	0	0	0	0	0	0	0	0	0	0	0	0	0	0	0	0	0	642	0	0	4071	0	88220	0	12	0	0	0	0	0	0	3391	0	0	0	348	0	0	0	0	0	0	0	0
14708.1	0	0	0	0	0	0	0	0	0	0	0	0	0	0	0	0	0	0	0	0	0	0	15096	0	0	2	0	0	0	0	0	0	0	0	0	0	0	317	0	0	0	341	0	0	0	0	0	0	0
14709.1	0	0	137	0	0	0	0	0	0	0	0	0	0	0	0	0	0	0	0	0	0	0	162	0	0	279	0	835	0	0	0	0	0	0	0	0	613	0	0	0	0	0	0	0	0	0	0	0	0
14709.2	0	0	80	0	0	0	0	0	0	0	0	0	0	0	0	0	0	0	0	0	0	0	6821	0	0	0	0	0	0	0	0	0	0	0	0	0	0	0	0	0	0	0	0	0	0	0	0	0	0
14709.3	0	0	0	0	0	0	0	0	0	0	0	0	0	0	0	0	0	0	0	0	0	0	8511	0	0	2	0	0	0	0	0	0	0	0	0	0	0	0	0	0	533	0	3	0	0	0	0	0	0
14714.1	0	0	0	0	0	0	0	0	0	0	0	0	0	0	0	0	0	0	0	0	0	0	27605	0	0	2365	0	0	0	0	0	0	0	0	0	0	0	0	0	0	0	0	0	0	0	0	0	0	0
14717.1	0	0	0	0	0	0	0	0	0	0	0	0	0	0	0	0	0	0	0	0	0	0	1447	0	0	2	0	0	0	0	0	0	0	0	0	0	0	0	0	0	0	0	0	0	477	1191	0	0	0
14717.2	0	0	0	0	0	0	0	0	0	0	0	0	0	0	0	0	0	0	0	0	0	0	3799	0	0	5659	0	0	0	0	0	0	0	0	0	0	0	0	0	0	0	0	57	0	0	0	0	0	0
14717.3	0	0	0	0	0	0	0	0	0	0	0	0	0	0	0	0	0	0	0	0	0	0	3169	0	0	3685	0	0	0	0	0	0	0	0	0	0	0	0	0	0	244	0	2	0	0	0	0	0	0
14718.1	0	0	0	0	0	0	0	0	0	0	0	0	0	0	0	0	0	0	0	0	0	0	13931	0	0	0	0	0	0	0	0	0	0	0	0	0	0	0	0	0	0	0	0	0	0	0	0	0	0
14719.1	0	0	0	0	0	0	0	0	0	0	0	0	0	0	0	0	0	0	0	0	0	0	6405	0	0	4	0	0	0	0	0	0	0	0	0	0	0	0	0	0	0	0	0	0	0	0	0	0	0
14719.2	0	0	0	0	0	0	0	0	0	0	0	0	0	0	0	0	0	0	0	0	0	0	25176	0	0	10	0	0	0	0	0	0	0	0	0	309	0	0	0	0	0	0	0	0	296	0	0	0	0
14719.3	0	0	0	0	0	0	0	0	0	0	0	0	0	0	0	0	0	0	0	0	0	0	5564	0	0	3	0	1	0	0	0	0	0	0	0	0	0	0	0	0	0	0	0	0	0	0	0	0	0
14902.1	0	0	0	0	0	0	0	0	0	0	0	0	0	0	0	0	0	0	0	0	0	0	1	0	0	0	0	0	0	0	0	0	0	0	0	0	0	0	0	0	0	0	0	0	0	0	0	0	0
14902.2	0	0	0	0	0	0	0	0	0	0	0	0	0	0	0	0	0	0	0	0	0	0	2	0	0	1	0	0	0	0	0	0	0	0	0	0	0	0	0	0	0	0	0	0	0	0	0	0	0
14902.3	0	0	0	0	0	0	0	0	0	0	0	0	0	0	0	0	0	0	0	0	0	0	528	0	0	0	0	0	0	0	0	0	0	0	0	0	0	0	0	0	0	0	0	0	0	0	0	0	0
14911.1	0	0	0	0	0	0	0	0	0	0	0	0	0	0	0	0	0	0	0	0	0	0	26289	0	0	34	0	0	0	0	0	0	0	0	0	6	0	0	0	0	1	0	0	0	0	0	0	0	0
14911.2	0	0	0	0	0	0	0	0	0	0	0	0	0	0	0	0	0	0	0	0	0	0	291	0	0	0	0	0	0	0	0	0	0	0	0	0	0	0	0	0	247	0	0	0	0	0	0	0	0
14911.3	0	0	0	0	0	0	0	0	0	0	0	0	0	0	0	0	0	0	0	0	0	0	3204	0	0	9	0	0	0	0	1	0	0	0	0	6672	0	0	0	0	0	0	0	0	0	0	0	0	0
14915.1	0	0	0	0	0	0	0	0	0	0	0	0	0	0	0	0	0	0	0	0	0	0	19013	0	0	20901	0	0	0	0	0	0	0	0	0	0	0	0	0	0	249	0	1	0	0	0	0	0	0
14916.1	0	0	0	0	0	0	0	0	0	0	0	0	0	0	0	0	0	0	0	0	157	0	27598	0	0	41	0	0	0	0	0	0	0	0	0	0	0	0	0	0	0	0	0	0	0	0	0	0	0
14918.1	0	0	0	0	0	0	0	0	0	0	0	0	0	0	0	0	0	0	0	0	0	0	63450	0	0	6	0	0	0	0	0	0	0	0	0	0	0	0	0	0	36	0	0	0	0	0	0	0	0
14919.1	0	0	31	5	0	0	0	0	0	0	0	0	0	0	0	0	0	0	0	0	0	0	459	0	0	0	0	0	0	0	0	0	0	0	0	0	0	0	0	0	21	0	0	0	0	0	0	0	0
14919.2	0	0	0	0	0	0	0	0	0	0	0	0	0	0	0	23	0	0	0	0	106	0	22066	0	0	28	0	0	0	1	0	0	0	0	0	0	0	0	0	0	0	0	0	0	0	0	0	0	0
14919.3	0	0	0	0	0	0	0	0	0	0	0	0	0	0	0	0	0	0	0	0	0	0	182	0	0	2	0	0	0	0	0	0	0	0	0	0	0	0	0	0	1345	7	1701	0	0	0	0	0	0
14920.1	0	0	0	0	0	0	0	0	0	0	0	0	0	0	0	0	0	0	0	0	0	0	3	0	0	0	0	0	0	0	1	0	0	0	0	0	0	0	0	0	0	0	0	0	0	0	0	0	0
14920.2	0	0	0	0	0	0	0	0	0	0	0	0	0	0	0	0	0	0	0	0	0	0	2	0	0	1	0	0	0	0	0	0	0	0	0	0	0	0	0	0	0	0	0	0	0	0	0	0	0
14920.3	0	0	0	0	0	0	0	0	0	0	0	0	0	0	0	0	0	0	0	0	0	0	458	0	0	1	0	0	0	0	0	0	0	0	0	0	0	0	0	0	1091	0	1718	0	0	0	0	0	0
14921.1	0	0	0	0	0	0	0	0	0	0	0	0	0	0	0	0	0	0	0	0	0	0	30868	0	0	17	0	0	0	0	0	0	0	0	0	0	0	0	0	0	318	0	1	0	0	0	0	0	0
14922.1	0	0	0	0	0	0	0	0	0	0	0	0	0	0	0	0	0	0	0	0	0	0	15118	0	0	1	0	638	0	0	0	0	0	0	0	0	0	0	0	0	0	0	0	0	0	0	0	0	0
14923.1	0	0	0	0	0	0	0	0	0	0	0	0	0	0	0	0	0	0	0	0	0	0	47185	0	0	158	0	801	0	0	0	0	0	0	0	29	0	0	0	0	0	0	0	0	0	0	0	0	0
14923.2	0	0	0	0	0	0	0	0	0	0	0	0	0	0	0	0	0	0	0	0	0	0	4	0	0	33780	0	11821	0	0	0	0	0	0	0	0	0	0	0	0	0	0	0	0	0	0	0	0	0
14923.3	0	0	0	0	0	0	0	0	0	0	74	0	0	0	13	0	0	0	0	0	0	0	2	0	0	37891	0	161	0	0	22	0	0	0	0	381	0	0	0	0	190	341	41	0	1324	0	0	0	0
14924.1	0	0	8016	4516	0	0	0	0	0	0	0	0	0	0	0	0	0	0	0	0	149	0	3742	0	0	1	0	0	0	0	0	0	0	0	0	0	0	0	0	0	621	0	3970	0	0	0	0	0	0
14924.2	0	0	413	0	0	1	0	0	0	0	0	0	0	0	0	0	0	0	0	0	0	0	1903	0	0	1	0	0	0	0	0	0	0	0	0	0	0	0	0	0	0	0	0	0	0	0	0	0	0
14924.3	0	0	0	0	0	0	0	0	0	0	0	0	0	0	0	0	0	0	0	0	0	0	1532	0	0	86	0	0	0	0	0	0	0	0	0	89	0	0	0	0	662	172	2	0	0	116	0	0	0
14925.1	0	0	0	0	0	0	0	0	0	0	0	0	0	0	0	0	0	0	0	0	31	0	5	0	0	40416	0	1204	0	0	21	0	0	0	0	93	0	0	0	0	34	0	0	0	0	0	0	0	0
14925.2	0	0	1	0	0	0	0	0	0	0	0	0	0	0	0	0	0	0	0	0	0	0	1	0	0	55036	0	0	0	0	0	0	0	0	0	0	0	0	0	0	47	2	3005	0	0	0	0	0	0
14925.3	0	0	0	223	0	0	0	0	0	0	0	0	0	0	0	0	0	0	0	177	592	0	891	0	0	3	0	984	0	8	166	0	0	0	0	0	26	0	0	0	558	0	2	0	0	0	0	0	0
14926.1	0	0	10439	1481	0	0	0	0	0	46	0	0	0	0	186	38	0	0	33	0	76	0	3144	0	0	2	0	829	0	0	0	0	0	0	0	0	0	0	0	0	397	135	396	0	0	0	265	0	0
14926.2	0	0	0	0	0	0	0	0	0	0	0	0	0	0	0	0	0	0	0	0	0	0	4997	0	0	3	0	3670	0	2	0	0	0	0	0	0	0	0	0	0	1381	0	7	0	0	0	0	0	0
14926.3	0	0	0	1	0	0	0	0	0	0	0	0	0	0	0	11	0	0	0	0	0	0	442	0	0	2	0	34	2	0	0	0	0	0	0	0	0	0	0	0	21	0	106	10	23	0	0	0	0
14927.1	0	0	0	0	0	0	0	0	0	0	0	0	0	0	0	0	0	0	0	0	0	0	22601	0	0	16	0	6885	0	2	0	0	0	0	0	0	0	0	0	0	0	285	0	0	0	0	0	0	0
14927.2	0	0	0	0	0	0	0	0	0	0	0	0	0	0	0	0	0	0	0	0	0	0	282	0	0	0	0	48	0	0	0	0	0	0	0	0	0	0	0	0	0	0	0	0	0	0	0	0	0
14927.3	0	0	15	0	0	0	0	0	0	0	0	0	0	21	0	0	0	0	0	0	0	0	2546	0	0	3	0	480	0	0	0	0	0	0	0	25	0	0	0	0	86	247	40	0	0	0	0	0	0
14928.1	0	0	0	0	0	0	0	0	0	0	0	0	0	0	314	0	0	0	0	0	0	0	46857	0	0	4	0	127	0	0	0	0	0	0	0	0	0	0	0	0	0	0	0	0	0	0	0	0	0
14928.2	0	0	0	0	0	0	0	0	0	0	0	0	0	0	0	0	0	0	0	0	0	0	6722	0	0	768	0	686	0	0	0	0	0	0	0	0	0	0	0	0	0	0	0	0	0	0	0	0	0
14928.3	0	0	1078	292	0	0	0	0	0	0	0	0	0	0	0	0	0	0	0	0	0	0	9360	0	0	5742	0	4333	0	1	0	0	0	0	0	0	0	0	0	0	292	3	1	0	0	0	0	0	0
14929.1	0	0	18	20	0	0	0	0	0	0	0	0	0	0	0	0	0	0	0	0	0	0	1784	0	0	3478	0	5734	0	0	0	0	0	0	0	0	10	0	0	0	0	0	0	0	0	0	0	0	0
14929.2	0	0	0	0	0	0	0	0	0	0	0	0	0	0	0	0	0	0	0	0	0	0	6393	0	0	11963	0	826	0	0	0	0	0	0	0	0	0	0	0	0	1	0	0	0	0	0	0	0	0
14929.3	0	0	0	0	0	0	0	0	0	0	0	0	0	0	0	0	0	0	0	0	0	0	13514	0	0	21733	0	1830	0	1	0	0	0	0	0	0	0	0	0	0	0	0	0	0	0	0	0	0	0
14930.1	0	0	0	0	0	0	0	0	0	0	0	0	0	0	0	0	0	0	0	0	0	0	6267	0	0	5	0	1788	0	1	0	0	0	0	0	0	0	0	0	0	0	0	0	0	0	0	0	0	0
14931.1	0	0	191	0	0	0	0	0	0	0	0	0	0	0	0	0	0	0	0	0	0	0	21507	0	0	49	0	649	0	0	0	0	0	0	0	0	0	0	0	0	0	0	0	0	0	0	0	0	0
14931.2	0	0	0	0	0	0	0	0	0	0	0	0	0	0	0	0	0	0	0	0	0	0	12596	0	0	21	0	670	0	0	0	0	0	0	0	0	0	0	0	0	0	0	0	0	0	0	0	0	0
14931.3	0	0	0	0	0	0	0	0	0	0	323	0	0	0	0	0	0	0	0	0	0	0	14169	0	0	14	0	7337	0	9	0	0	0	0	0	0	0	0	0	0	0	0	0	0	0	0	0	0	0
14932.1	0	0	1	0	0	0	0	0	0	0	0	0	0	0	0	0	0	0	0	0	0	0	12204	0	0	2839	0	10076	0	13	0	0	0	0	0	0	0	0	0	0	0	223	0	0	0	0	0	0	0
14933.1	0	0	0	0	0	0	0	0	0	0	0	0	0	0	0	0	0	0	0	0	0	0	11711	0	0	20	0	2997	0	7	0	0	0	0	0	0	0	0	0	0	814	0	5	0	0	0	0	0	0
14933.2	0	0	525	0	0	0	0	0	0	0	0	0	0	0	0	0	0	0	0	0	0	0	4320	0	0	2	0	4224	14	11	5249	0	0	0	0	0	0	0	0	0	0	0	0	0	0	0	0	0	0
14933.3	0	0	0	0	0	0	0	0	0	0	0	0	0	0	0	0	0	0	0	0	0	0	16613	0	0	29	0	2383	0	8	0	0	0	0	0	0	0	0	0	0	0	0	0	0	0	0	0	0	0
14934.1	0	0	60	0	0	0	0	0	0	0	0	0	0	0	0	0	0	0	0	0	0	0	27882	0	0	472	0	98	0	0	0	0	0	0	0	0	0	0	0	0	0	0	0	3	0	0	0	0	0
14934.2	0	0	0	0	0	0	0	0	0	0	0	0	0	0	0	0	0	0	0	0	0	0	82932	0	0	97138	0	8812	0	3	0	0	0	0	0	0	0	0	0	0	0	0	0	0	0	0	0	0	0
14934.3	0	0	0	0	0	0	0	0	0	0	0	0	0	0	0	0	0	0	0	0	0	0	10999	0	0	6413	0	1763	0	2	0	0	0	0	0	0	0	0	0	0	0	0	0	0	0	0	0	0	0
14935.1	0	0	0	0	0	0	0	0	0	0	0	0	0	0	0	0	0	0	0	0	0	0	2359	0	0	4	0	2	0	0	0	0	0	0	0	0	0	0	0	0	356	0	1	0	0	0	0	0	0
14936.1	0	0	0	0	0	0	0	0	0	0	0	0	0	0	0	0	0	0	0	0	0	0	1146	0	0	9	0	1	0	0	0	0	0	0	0	0	0	0	0	0	2233	1	6	0	0	0	0	0	0
14937.1	0	0	2213	0	0	0	0	0	0	0	0	0	0	0	0	0	0	0	0	0	0	0	2473	0	0	23212	0	1	0	0	0	0	0	0	0	0	0	0	0	0	0	0	0	0	0	0	0	0	0
14937.2	0	0	0	1	0	0	0	0	0	0	0	0	0	0	0	0	0	0	0	0	0	0	51	0	0	20081	0	0	0	0	0	0	0	0	0	0	0	0	0	0	19	13	0	0	0	0	0	0	0
14937.3	0	0	0	0	0	0	0	0	0	0	0	0	0	0	0	0	0	0	0	0	0	0	147	0	0	24335	0	15478	0	2	0	0	0	0	0	0	0	0	0	0	0	12	0	0	82	0	0	0	0
14938.1	0	0	0	0	0	0	0	0	0	0	0	0	0	0	0	0	0	0	0	0	460	0	2174	0	0	1	0	0	0	0	0	0	0	0	0	0	0	0	0	0	0	0	0	0	0	0	0	0	0
14939.1	0	0	0	0	0	0	0	0	0	0	0	0	0	0	0	0	0	0	0	0	0	0	0	0	0	4	0	3	0	0	0	0	0	0	0	0	0	0	0	0	794	0	4	0	0	0	0	0	0
14939.2	0	0	0	0	0	0	0	0	0	0	0	0	0	0	0	0	0	0	0	0	0	0	5	0	0	0	0	0	0	0	0	0	0	0	0	0	0	0	0	0	0	0	0	0	0	0	0	0	0
14939.3	0	0	0	0	0	0	0	0	0	0	0	0	0	0	0	0	0	0	0	0	388	0	0	0	0	0	0	1	0	0	0	0	0	0	0	0	0	0	0	0	0	0	0	0	0	0	0	0	0
14940.1	0	0	0	0	0	0	0	0	0	0	0	0	0	0	0	483	0	0	1	0	0	0	0	0	0	0	0	0	0	0	0	0	0	0	0	0	0	0	0	0	0	0	0	0	0	0	0	0	0
14940.2	0	0	0	0	0	0	0	0	0	0	0	0	0	0	0	0	0	0	0	0	0	0	0	0	0	1	0	2	0	0	0	0	0	0	0	0	0	0	0	0	0	0	0	0	0	0	0	0	0
14940.3	0	0	0	0	0	0	0	0	0	0	0	0	0	0	0	0	0	0	0	0	0	0	2	0	0	1	0	0	0	0	0	0	0	0	0	0	0	0	0	0	137	0	0	0	0	0	0	0	0
14941.1	0	0	0	0	0	0	0	0	0	0	0	0	0	0	0	0	0	0	0	0	10	0	38752	0	0	0	0	0	0	0	0	0	0	0	0	0	0	0	0	0	1	0	0	0	0	0	0	0	0
14942.1	0	0	0	0	0	0	0	0	0	0	0	0	0	0	0	0	0	0	0	0	0	0	828	0	0	4	0	0	0	0	0	0	0	0	0	0	0	0	0	0	0	0	0	0	0	0	0	0	0
14942.2	0	0	0	0	0	0	0	0	0	0	0	0	0	0	0	0	0	0	0	0	0	0	1	0	0	65389	0	0	0	0	0	0	0	0	0	0	0	0	0	0	0	0	0	0	0	0	0	0	0
14942.3	0	0	0	0	0	0	0	0	0	0	0	0	0	0	0	0	0	0	0	0	0	0	13	0	0	1	0	0	0	0	0	0	0	0	0	0	0	0	0	0	0	4	0	0	0	0	0	0	1
14943.1	0	0	0	0	0	0	0	0	0	0	0	0	0	0	0	0	0	0	0	0	0	0	8540	0	0	3642	0	0	0	0	0	0	0	0	0	0	0	0	0	0	0	0	0	0	0	0	0	0	0
14944.1	0	0	0	0	0	0	0	0	0	0	0	0	0	0	0	91	0	0	0	0	0	0	21386	0	0	15	0	0	1	0	2593	0	0	0	0	1	0	0	0	0	467	0	4	0	0	0	0	0	0
14944.2	0	0	0	0	0	0	0	0	0	0	0	0	0	0	0	0	0	0	0	0	0	0	1280	0	0	575	0	727	1	2	0	0	0	0	0	0	0	0	0	0	0	0	0	0	0	0	0	0	0
14944.3	0	0	143	0	0	0	0	0	0	0	0	0	0	0	0	0	0	0	0	0	0	0	6957	0	0	5	0	0	0	0	0	0	0	0	0	0	0	0	0	0	0	137	0	0	218	0	0	0	0
14945.1	0	0	0	0	0	0	0	0	0	0	0	0	0	0	0	0	0	0	0	0	0	0	1	0	0	1	0	0	0	0	0	0	0	0	0	0	0	0	0	0	0	3744	0	0	4	0	0	0	0
14945.2	0	0	0	0	0	0	0	0	0	0	0	0	0	0	0	0	0	0	0	0	0	0	3	0	0	0	0	0	0	0	0	0	0	0	0	0	0	0	0	0	0	0	0	0	0	0	0	0	0
14945.3	0	0	0	0	0	0	0	0	0	0	0	0	0	0	0	0	0	0	0	0	0	0	12	0	0	2	0	0	0	0	0	0	0	0	0	0	0	0	0	0	0	0	0	0	0	0	0	0	0
14946.1	0	0	0	0	0	0	0	0	0	0	0	0	0	0	0	0	0	0	0	0	1	0	33961	0	0	67	0	0	0	0	0	0	0	0	0	2	0	0	0	0	0	4503	0	0	2	0	0	0	0
14947.1	0	0	0	0	0	0	0	0	0	0	0	0	0	0	0	0	0	0	0	0	0	0	29496	0	0	3210	0	0	0	0	0	0	0	0	0	0	0	0	0	0	298	149	1	0	0	0	0	0	0
14948.1	0	0	0	0	0	0	0	0	0	0	0	0	0	0	0	0	0	0	0	0	0	0	5352	0	0	4	0	0	0	0	0	0	0	0	0	0	0	0	0	0	0	0	0	0	0	0	0	0	0
14948.2	0	0	0	0	0	0	0	0	0	0	0	0	0	0	0	0	0	0	0	0	0	0	1367	0	0	5	0	0	0	0	0	0	0	0	0	0	0	0	0	0	0	1175	0	0	1	0	0	0	0
14948.3	0	0	0	0	0	0	0	0	0	0	0	0	0	0	0	0	0	0	0	0	0	0	45096	0	0	66	0	0	0	0	0	0	0	0	0	0	0	0	0	0	6351	1124	28	0	0	0	0	0	0
14949.1	0	0	0	0	0	0	0	0	0	0	0	0	0	0	0	0	0	0	0	0	0	0	11917	0	0	1	0	0	0	0	0	0	0	0	0	0	0	0	0	0	0	0	0	0	0	0	0	0	0
14949.2	0	0	355	0	0	0	0	0	0	0	0	0	0	0	365	12	53	0	0	330	0	0	8678	0	0	1	0	6385	0	0	0	0	0	0	0	1716	0	0	0	0	1	0	277	0	0	0	2037	0	0
14949.3	0	0	0	0	0	0	0	0	0	0	0	0	0	0	0	0	0	0	0	0	0	0	21613	0	0	0	0	14185	0	18	0	0	0	0	0	0	0	0	0	0	0	0	0	0	0	0	0	0	0
14950.1	0	0	0	0	0	0	0	0	0	0	0	0	0	0	0	0	0	0	0	0	0	0	3	0	0	0	0	1497	0	2	0	0	0	0	0	0	0	0	0	0	2287	0	13	0	0	0	0	0	0
14951.1	0	0	7301	1909	0	0	0	0	0	0	0	0	0	0	0	0	0	0	0	0	0	0	2	0	0	0	0	0	0	0	0	0	0	0	0	0	0	0	0	0	2	2	2516	0	0	0	249	0	0
14951.2	0	0	0	0	0	0	0	0	0	0	0	0	0	0	0	0	0	0	0	0	0	0	1	0	0	0	0	1	0	0	0	0	0	0	0	0	0	0	0	0	0	0	0	0	0	0	0	0	0
14951.3	0	0	0	0	0	0	0	0	0	0	0	0	0	0	0	0	0	0	0	0	0	0	0	0	0	0	0	0	0	0	282	0	0	0	0	0	0	0	0	0	0	0	0	0	0	0	0	0	0
14952.1	0	0	2	0	0	0	0	0	0	0	0	0	0	0	0	0	0	0	0	0	0	0	16489	0	0	11	0	0	0	0	0	0	0	0	0	1	0	0	0	0	0	0	0	0	0	0	0	0	1
14952.2	0	0	0	0	0	0	0	0	0	0	0	0	0	0	0	0	0	0	0	0	324	0	29088	0	0	12	0	1	1	0	5089	0	0	0	0	0	0	0	0	0	0	0	0	0	0	0	0	0	0
14952.3	0	0	0	0	0	0	0	0	0	0	0	0	0	0	0	0	0	0	0	0	0	0	1089	0	0	136	0	1	0	0	0	0	0	0	0	0	0	0	0	0	163	0	1	0	0	0	0	0	0
14953.1	0	0	0	0	0	0	0	0	0	0	0	0	0	0	0	0	0	0	0	0	0	0	1	0	0	0	0	0	0	0	0	0	0	0	0	0	0	0	0	0	0	0	0	0	0	0	0	0	0
14957.1	0	0	0	0	0	0	0	0	0	0	0	0	0	0	0	0	0	0	0	0	0	0	5	0	0	0	0	0	0	0	0	0	0	0	0	0	849	0	0	0	0	0	0	0	0	0	0	0	0
14957.2	0	0	0	1	0	0	0	0	0	0	0	0	0	0	0	0	0	0	0	0	0	0	1	0	0	0	0	230	0	0	0	0	0	0	0	0	0	0	0	0	0	3	0	1	230	0	0	0	0
14957.3	0	0	0	0	0	0	0	0	0	0	0	0	0	0	0	0	0	0	0	0	0	0	2	0	0	1	0	0	0	0	334	0	0	0	0	0	0	0	0	0	296	221	1	0	1	0	0	0	0
14958.1	0	0	0	0	0	455	0	0	0	0	0	0	0	0	0	0	0	0	0	0	0	0	0	0	0	0	0	2	0	0	0	0	0	0	0	3771	0	0	0	0	0	7174	0	0	3	0	0	11	0
14958.2	0	0	0	0	0	0	0	0	0	0	0	0	0	0	0	0	0	0	0	0	0	0	304	0	0	0	0	0	0	0	0	0	0	0	0	0	0	0	0	0	538	0	2	0	0	0	0	0	0
14958.3	0	0	0	0	0	0	0	0	0	0	0	0	0	0	0	0	0	0	0	0	0	0	0	0	0	0	0	0	0	0	0	0	0	0	0	0	0	0	0	0	0	0	0	0	0	0	0	0	0
14959.1	0	0	0	0	0	0	0	0	0	0	0	0	0	0	0	0	0	0	0	0	0	0	398	0	0	0	0	0	0	0	0	0	0	0	0	380	0	0	0	0	0	0	0	0	0	0	0	0	0
14959.2	0	0	907	0	0	0	0	0	0	0	0	0	0	0	0	0	0	0	0	0	0	0	2328	0	0	0	0	0	0	0	0	0	0	0	0	0	0	0	0	0	0	0	0	0	0	0	0	0	0
14959.3	0	0	0	0	0	0	0	0	0	0	0	0	0	0	0	0	0	0	0	0	0	0	7960	0	0	7	0	0	0	0	0	0	0	0	0	1	0	0	0	0	0	0	0	0	0	0	0	0	1
14960.1	0	0	0	0	0	0	0	0	0	0	0	0	0	0	0	0	0	0	0	0	0	0	0	0	0	0	0	0	0	0	0	0	0	0	0	0	0	0	0	0	0	0	0	0	0	0	0	0	0
[truncated: 174 more columns]
